# Supplementary material for: A comparison of point-tracking algorithms in ultrasound videos from the upper limb
Source: Biomed Eng Online. 2023 May 24;22:52. doi: 10.1186/s12938-023-01105-y (PMC10207829; doi:10.1186/s12938-023-01105-y)
Supplement: Supplementary file 2 — Additional file 2. Data presented in the figures, along with individual data points are provided in this excel file. [file 12938_2023_1105_MOESM2_ESM.xlsx]

## Sheet: Fig2_Error
General					Errors									Average per Group				Average per Movement							Average per Subject									Figure
Subject	Video	Type	Frames		Mirrored	Frame	LK	CSRT	MOSSE	KCF		Subject	Mirrored	LK	CSRT	MOSSE	KCF	walking	mvc	rest	reach		Mirrored	Stat	LK	CSRT	MOSSE	KCF	walking	mvc	rest	reach		Mirrored	LK		CSRT		MOSSE		KCF		walking		mvc		rest		reach
s001	b_002	walking	5930		400	858	3.31281	3.35923	9.77261	1.33333		s001	400	1.08034	4.10591	3.32363	1.83748	4.44449	2.68072	0.937998	3.04588		400	AVG	1.47656	6.5666	2.7549	4.22764	4.28259	4.18479	1.4008	4.84613			AVG	STE	AVG	STE	AVG	STE	AVG	STE	AVG	STE	AVG	STE	AVG	STE	AVG
s001	b_004	mvc	4891		400	743	0.330429	4.56284	1.4714	4.35821		s001	800	3.01252	9.99418	5.44203	3.82478	10.0589	7.86373	1.24968	6.98728		400	STD	0.669085	3.62257	1.0178	7.20016	2.53348	6.78739	0.687897	2.06179		400	1.47656	0.149612	4.22764	1.61	2.7549	0.227586	6.5666	0.810031	4.28259	0.566503	4.18479	1.51771	1.4008	0.166839	4.84613
s001	b_005	exertion	5639		400	826	0.258839	3.01465	1.60948	0.666667		s001	1200	6.04144	11.573	6.25589	4.54101	13.8526	8.39797	1.79871	8.05269		400	N	20	20	20	20	20	20	17	20		800	2.87076	0.303759	4.99885	1.41652	4.62783	0.349211	10.1737	0.928999	7.69604	0.886098	5.44648	1.44676	2.08847	0.180163	7.25437
s001	b_006	rest	5458		400	806	0.0840273	2.28054	1.38743	0		s001	1600	8.18776	13.4498	12.2453	5.60512	25.1197	9.06795	2.29484	8.32482		400	STE	0.149612	0.810031	0.227586	1.61	0.566503	1.51771	0.166839	0.46103		1200	4.17967	0.413429	7.44256	2.50795	5.93819	0.436094	15.8054	1.1735	10.9892	1.38702	8.18278	2.25894	2.69144	0.219633	10.3229
s001	b_007	reach	10251		400	1339	0.97818	5.73394	1.4714	4		s001	2000	9.72949	16.7602	12.3118	6.7078	26.7653	9.64383	2.85817	10.8358		800	AVG	2.87076	10.1737	4.62783	4.99885	7.69604	5.44648	2.08847	7.25437		1600	5.45777	0.596148	8.49568	2.01787	7.44716	0.652979	20.6798	1.44336	14.0453	1.79833	8.77925	1.77047	3.13848	0.238371	14.7997
s001	b_025	armmov	4084		400	653	1.51777	5.68424	4.22944	0.666667		s001	2400	10.4141	17.5788	9.31234	7.84744	23.4457	10.0677	3.33985	10.803		800	STD	1.35845	4.15461	1.56172	6.33489	3.96275	6.47009	0.74283	3.49674		2000	6.40926	0.637646	8.28521	1.74936	9.21095	0.701959	23.3141	1.45731	16.0253	1.84011	9.79095	1.83072	3.56931	0.259551	16.4997
s002	b_001	walking	5429		400	803	1.24249	6.44365	2.60948	0.666667		s001	2800	11.7385	22.6255	10.7992	8.02157	25.2379	10.5921	3.90546	18.3515		800	N	20	20	20	20	20	20	17	20		2400	7.68063	0.759123	8.88313	1.77237	10.1716	0.878084	28.2655	1.96119	18.653	2.3154	11.5486	1.79757	4.12345	0.295086	18.6623
s002	b_005	rest	4296		400	677	0.109836	2.91202	0.912023	0.166667		s001	3200	11.901	21.6731	9.98528	9.9224	26.3548	10.6535	4.53146	15.1558		800	STE	0.303759	0.928999	0.349211	1.41652	0.886098	1.44676	0.180163	0.781894		2800	8.9536	1.01428	9.89072	1.9547	11.1221	1.04179	30.79	2.33814	21.4022	2.75329	13.137	2.22405	4.76363	0.38144	20.6035
s002	b_006	exertion	8166		400	1107	0.173816	3.93313	2.20185	1.88562		s002	400	0.671723	5.71136	1.82247	1.67538	2.74057	2.42496	1.02514	4.174		1200	AVG	4.17967	15.8054	5.93819	7.44256	10.9892	8.18278	2.69144	10.3229		3200	10.1181	0.991573	14.1224	2.91404	12.2031	0.996887	36.841	2.95734	23.4166	2.83569	14.9035	2.69582	5.10963	0.424305	26.3962
s002	b_007	reach	9940		400	1304	1.03922	9.60271	2.72076	3.33333		s002	800	1.40104	10.1042	3.78507	2.67212	5.84517	3.88591	1.58406	6.37081		1200	STD	1.84891	5.24806	1.95027	11.2159	6.20295	10.1023	0.90557	4.71919
s002	b_017	armmov	5597		400	821	1.26369	4.62348	1.07869	2.66667		s002	1200	2.20882	15.2464	3.6434	3.37593	7.66055	5.06464	2.02986	8.94207		1200	N	20	20	20	20	20	20	17	20
s002	b_030	mvc	6616		400	935	0.201296	6.75319	1.41202	1.33333		s002	1600	2.98089	18.8077	4.74863	2.99062	8.46636	8.20348	2.18288	10.9949		1200	STE	0.413429	1.1735	0.436094	2.50795	1.38702	2.25894	0.219633	1.05524
s003	b_003	walking	5863		400	851	3.61299	3.08747	12.4765	1.33333		s002	2000	3.77732	19.683	6.11123	4.67584	10.1582	7.94273	2.97282	11.7129		1600	AVG	5.45777	20.6798	7.44716	8.49568	14.0453	8.77925	3.13848	14.7997
s003	b_005	mvc	5729		400	836	0.97926	4.30203	2.7077	6.86926		s002	2400	4.53149	20.9175	5.76077	4.66181	11.2824	10.3656	3.30167	11.0084		1600	STD	2.66606	6.45491	2.92021	9.02419	8.04236	7.9178	0.982827	9.31624
s003	b_007	exertion	8089		400	1098	6.84652	4.451	7.53479	5.56719		s002	2800	5.28639	25.1321	8.153	5.03345	13.0658	10.7439	5.87188	13.0641		1600	N	20	20	20	20	20	20	17	20
s003	b_009	reach	6110		400	878	1.36981	9.64072	3.07482	4.06601		s002	3200	6.25677	26.314	7.91494	4.98794	13.216	11.1445	4.82041	14.8301		1600	STE	0.596148	1.44336	0.652979	2.01787	1.79833	1.77047	0.238371	2.08318
s003	b_024	armmov	5040		400	760	0.679739	2.69036	0.471405	3.21895		s003	400	2.33357	4.90144	5.25675	3.89332	5.12759	3.71456		4.53784		2000	AVG	6.40926	23.3141	9.21095	8.28521	16.0253	9.79095	3.56931	16.4997
s003	b_027	discard	5350		400	794	0.513089	5.23703	5.27523	2.30516		s003	800	4.14242	6.77044	5.08487	5.33979	7.6699	4.83667		5.14038		2000	STD	2.85164	6.5173	3.13926	7.82339	8.22922	8.18724	1.07016	10.5704
s004	b_003	walking	6374		400	908	3.71997	4.47905	3.5694	2.27614		s003	1200	5.54347	11.0098	7.74094	5.40885	10.1716	5.6653		7.1383		2000	N	20	20	20	20	20	20	17	20
s004	b_005	mvc	8600		400	1155	0.817259	5.24285	3.35702	1.33333		s003	1600	8.3784	36.9052	9.75777	7.73019	11.0009	6.52014		41.0425		2000	STE	0.637646	1.45731	0.701959	1.74936	1.84011	1.83072	0.259551	2.36362
s004	b_006	rest	5154		400	772	0.122558	4.58873	1.13807	0		s003	2000	10.2582	22.4685	12.0677	6.32763	12.7169	13.1844		9.31377		2400	AVG	7.68063	28.2655	10.1716	8.88313	18.653	11.5486	4.12345	18.6623
s004	b_007	exertion	10183		400	1331	1.23219	3.97666	1.72076	1.60948		s003	2400	11.1079	31.6196	14.8884	7.67407	12.8455	12.6953		18.62		2400	STD	3.3949	8.77072	3.92691	7.92629	10.3548	8.03899	1.21667	7.42801
s004	b_008	reach	11619		400	1491	2.48613	3.79505	5.64718	1.33333		s003	2800	11.9794	37.304	15.0058	8.92326	14.4249	14.2307		21.6134		2400	N	20	20	20	20	20	20	17	20
s004	b_012	armmov	6484		400	920	0.567242	3.9938	2.41861	2.82405		s003	3200	13.126	61.0384	16.9127	7.94042	18.0172	15.3019		15.526		2400	STE	0.759123	1.96119	0.878084	1.77237	2.3154	1.79757	0.295086	1.66095
s005	b_002	walking	5659		400	828	3.91169	1.88343	1.74755	3.88562		s004	400	1.49089	4.34602	2.97517	1.56272	3.51114	2.68762	1.46234	3.31542		2800	AVG	8.9536	30.79	11.1221	9.89072	21.4022	13.137	4.76363	20.6035
s005	b_004	rest	3534		400	592	0.0757346	2.45306	0.666667	0		s004	800	2.96452	7.20986	6.43963	2.27365	7.51019	5.18975	2.05825	3.91443		2800	STD	4.53599	10.4565	4.65901	8.74167	12.3131	9.94628	1.57272	7.37228
s005	b_005	exertion	8610		400	1156	0.352136	4.16073	0.666667	0.666667		s004	1200	4.26516	11.2878	8.00951	3.0017	12.4006	6.74544	2.78011	4.40948		2800	N	20	20	20	20	20	20	17	20
s005	b_006	reach	6396		400	910	1.55607	3.15111	1.22076	3.28412		s004	1600	6.35905	16.0509	10.346	3.07766	20.3934	7.28159	4.09883	5.95881		2800	STE	1.01428	2.33814	1.04179	1.9547	2.75329	2.22405	0.38144	1.64849
s005	b_021	armmov	4937		400	748	0.322801	5.18	4.19036	2.29666		s004	2000	8.93284	18.4897	13.3809	3.70342	27.9128	6.06348	4.67414	8.21156		3200	AVG	10.1181	36.841	12.2031	14.1224	23.4166	14.9035	5.10963	26.3962
s005	b_028	mvc	7015		400	979	0.165595	3.41797	1.91202	1.77614		s004	2400	11.8971	30.0538	13.6997	4.65393	30.4493	7.75316	4.82957	26.7317		3200	STD	4.43445	13.2256	4.45821	13.032	12.6816	12.0561	1.74945	17.353
s006	b_000	walking	4970		400	752	1.8012	5.43096	1.33333	2.82405		s004	2800	12.8865	29.7634	17.878	5.5504	38.0175	8.97597	4.57847	25.7223		3200	N	20	20	20	20	20	20	17	20
s006	b_004	rest	4538		400	704	0.263511	4.60272	1.17742	2.02052		s004	3200	13.3377	29.2964	16.6976	5.81157	35.806	8.68577	4.90235	23.0274		3200	STE	0.991573	2.95734	0.996887	2.91404	2.83569	2.69582	0.424305	3.88025
s006	b_005	exertion	8269		400	1118	0.784756	2.68351	1.79945	0.942809		s005	400	1.06401	3.37438	1.734	1.98487	2.85707	1.81793	0.798865	2.30301
s006	b_008	reach	7501		400	1033	5.5043	17.8104	5.57716	2.66667		s005	800	1.7428	5.9951	1.68656	2.87505	3.86681	2.26066	1.03705	4.02997
s006	b_013	armmov	7245		400	1005	0.695811	2.45465	2.0215	1.33333		s005	1200	2.68725	14.7764	2.78266	3.34684	5.38487	4.78079	1.58165	5.04633
s006	b_027	mvc	6550		400	927	0.250168	2.50923	0.804738	0.666667		s005	1600	3.89551	20.8709	3.2622	4.01465	6.44544	5.8784	1.94196	7.0193
s007	b_001	walking	5362		400	795	1.74654	5.0061	1.96212	2.82405		s005	2000	5.11212	27.7964	4.5326	5.68531	7.63581	7.07765	2.09267	8.7005
s007	b_004	mvc	6841		400	960	0.393629	2.61387	1.55009	2		s005	2400	7.01169	36.1053	8.10496	6.90333	9.63381	7.73554	2.43358	19.5135
s007	b_006	exertion	7722		400	1058	0.33042	1.33333	0.804738	0.666667		s005	2800	8.03888	37.0649	7.55379	7.46384	10.9282	8.30573	2.81498	17.6506
s007	b_009	reach	7658		400	1050	1.76745	10.2941	6.99051	4.10819		s005	3200	9.00261	35.4077	9.8758	7.11406	12.5168	9.97669	3.20828	16.9731
s007	b_020	armmov	4863		400	740	2.98959	13.8582	1.68476	39.0805		s006	400	1.54996	5.91525	2.11893	1.74234	2.84738	1.0577	2.01604	7.88963
s007	b_029	rest	4042		400	649	0.14701	2.21895	0.666667	10.6667		s006	800	3.42796	11.8511	4.0517	3.03419	4.90379	2.62799	2.93546	17.6274
s008	b_002	walking	6648		400	938	0.363198	5.10502	7.64528	2.66667		s006	1200	4.5291	14.4561	4.60033	3.50605	5.78359	3.45885	3.40699	19.5173
s008	b_003	mvc	7304		400	1011	0.191802	2.2583	0.600925	0.166667		s006	1600	5.17668	19.2853	4.14669	5.15859	7.87952	4.32932	3.14476	25.75
s008	b_004	rest	4694		400	721	0.0320132	3.30224	0.471405	0		s006	2000	5.98378	26.7217	6.11198	5.4532	9.45892	6.09911	3.62459	31.5575
s008	b_005	exertion	9478		400	1253	0.116007	1.41202	0.804738	0		s006	2400	6.89344	31.8775	7.11931	6.66412	12.6619	9.75964	3.80885	35.1694
s008	b_008	reach	7619		400	1046	0.799599	5.97393	2.12839	2		s006	2800	8.05773	28.5999	6.43876	6.7443	13.4057	10.5381	4.49769	29.0937
s008	b_012	armmov	5377		400	797	1.47516	4.84083	5.93426	2.99071		s006	3200	9.42358	51.7674	7.70573	10.2167	15.2784	11.1414	5.21927	72.0942
s009	b_001	walking	5271		400	785	3.16151	8.76492	4.56672	2.94281		s007	400	1.22911	5.88743	2.27648	9.891	2.8847	1.6394	3.42482	5.79006
s009	b_003	mvc	7522		400	1035	2.0141	3.51244	1.53518	167.916		s007	800	2.10975	8.89213	3.69945	6.97037	4.70076	2.21723	3.64923	7.91449
s009	b_005	exertion	9165		400	1218	1.16652	6.2734	3.94721	2.27614		s007	1200	3.08288	13.0038	6.27401	10.7293	7.20014	2.93632	4.24607	9.79634
s009	b_007	reach	6136		400	881	1.5093	8.36627	2.77294	4.38433		s007	1600	3.70911	15.8428	6.20329	10.5763	7.76569	3.21984	4.61989	9.13597
s009	b_016	discard	2540		400	482	2.89578	17.6817	4.45344	2.94281		s007	2000	4.90749	17.6397	11.0298	10.2391	9.70712	3.60187	5.09585	13.8386
s009	b_020	mvc	4597		400	710	4.51207	28.5105	4.56389	21.2139		s007	2400	5.19987	26.3424	10.7016	9.58658	10.3868	11.8344	5.25008	16.4882
s010	b_002	walking	5012		400	756	1.38406	1	7.05083	1.88562		s007	2800	6.82812	30.1686	11.5486	11.5228	12.101	13.2466	5.56036	21.8781
s010	b_006	exertion	7585		400	1042	0.51592	2.05409	1.13807	0		s007	3200	7.75569	33.1361	13.9682	11.8643	13.4626	13.297	5.83042	20.242
s010	b_007	reach	7883		400	1075	1.57071	4.96856	8.12272	3.60948		s008	400	0.496297	3.81539	2.93083	1.30401	3.94504	0.804422	0.951414	2.72548
s010	b_015	armmov	6441		400	915	0.766657	3.02592	1.41421	3.44152		s008	800	1.06836	7.63494	5.70364	1.61514	6.92403	1.53017	1.396	5.98552
s010	b_029	rest	3992		400	643	0.15235	2.86852	1.21676	2		s008	1200	1.49055	16.6358	8.26685	3.02154	7.03493	15.3936	1.45891	9.90167
s010	b_030	mvc	3732		400	614	0.241847	3.91434	1.83992	0.833333		s008	1600	1.77779	19.9761	10.9478	3.14077	10.4301	15.6027	1.60635	13.2451
s011	b_000	walking	5034		400	759	3.11376	2.48367	1.68817	3.49071		s008	2000	1.94166	21.4419	12.8598	3.59884	12.2733	14.3344	1.44722	15.887
s011	b_003	mvc	6513		400	923	1.51059	4.07137	1.66667	3.64809		s008	2400	2.40221	15.9774	13.7611	3.77782	13.2601	7.68407	1.88629	14.3919
s011	b_005	exertion	7475		400	1030	0.755892	6.09154	1	1.60948		s008	2800	2.72844	15.6865	19.061	4.88525	23.4296	7.78621	2.02389	15.6607
s011	b_006	reach	7018		400	979	0.705546	4.56333	2.65051	3.37633		s008	3200	3.60787	18.1175	18.4948	5.75915	21.2462	8.34955	2.08581	16.7347
s011	b_009	armmov	10369		400	1352	0.578363	4.77294	0.666667	1.33333		s009	400	2.54321	12.1849	3.6399	33.6127	4.85899	29.2223		4.25821
s011	b_028	rest	3906		400	634	0.452712	4.06151	0.666667	0.666667		s009	800	4.43351	16.4755	7.18012	31.0961	8.88954	28.5281		6.49922
s012	b_000	walking	5585		400	820	10.0861	34.2504	0.333333	4.31476		s009	1200	6.38276	25.9122	8.55358	53.7837	12.9148	47.0909		9.58915
s012	b_003	mvc	5719		400	835	0.235133	3.11447	1.72076	1.33333		s009	1600	9.85359	28.4626	8.94786	38.8154	16.9079	36.9584		11.1795
s012	b_004	rest	4079		400	653	0.162835	4.88172	1.13807	0		s009	2000	11.2014	35.0084	10.8393	38.239	19.84	39.2179		13.5461
s012	b_005	exertion	7696		400	1055	0.219557	3.1529	0.166667	0.833333		s009	2400	13.6398	38.9007	13.3659	39.534	21.8446	39.402		16.4151
s012	b_007	reach	7941		400	1082	0.912807	20.0137	3.55156	7.38483		s009	2800	18.3669	48.5782	16.4031	43.197	34.946	48.4426		16.0591
s012	b_011	armmov	5585		400	820	1.12499	11.3552	11.9336	1.88562		s009	3200	19.1894	41.7607	15.8393	60.4205	35.2783	55.307		18.4701
s013	b_003	walking	5427		400	803	0.972702	3.9665	9.54756	2		s010	400	0.771925	2.97191	3.46375	1.96166	2.83013	1.70736	1.55941	4.56787
s013	b_004	mvc	6316		400	901	0.305734	6.40574	1.33333	0		s010	800	1.82462	5.24424	3.91135	3.16649	3.24846	4.85537	2.00468	6.47775
s013	b_005	rest	4010		400	645	0.097822	3.60373	0.166667	1.10948		s010	1200	2.47276	19.1011	6.51565	4.07574	6.13873	8.84796	2.51013	15.2094
s013	b_006	exertion	7735		400	1059	0.144844	4.87401	0.471405	0		s010	1600	4.16797	23.1769	8.99955	5.38654	5.76665	13.2109	3.2523	17.8988
s013	b_007	reach	7321		400	1013	1.84791	20.1315	3.24986	2.1779		s010	2000	4.90436	15.0522	9.24791	5.42789	6.09146	13.2613	3.82614	10.418
s013	b_018	armmov	7263		400	1007	8.00315	12.8941	5.18226	4.16176		s010	2400	7.50393	37.6741	9.66655	5.89102	6.50593	17.4732	4.4968	11.4425
s014	b_002	walking	5729		400	836	1.02686	3.21895	4.64678	2.02052		s010	2800	12.4013	29.9752	10.461	7.47866	5.62702	25.6962	4.90947	19.7306
s014	b_003	mvc	7295		400	1010	0.144089	2.92443	1	2		s010	3200	12.6268	46.157	9.20517	8.31092	6.31014	18.0877	5.02199	21.246
s014	b_005	exertion	8249		400	1116	0.0867155	2.08088	1.94281	0.666667		s011	400	1.18614	4.34073	1.38978	2.3541	2.69408	2.72418	1.46189	2.82393
s014	b_007	reach	7948		400	1083	0.752259	9.18553	6.38167	2.43352		s011	800	2.29288	6.96716	2.55168	3.7025	4.7594	3.43162	2.61106	5.36391
s014	b_016	armmov	5328		400	792	13.0482	3.3069	8.77485	4.64809		s011	1200	3.04685	12.0942	3.11284	3.95611	7.05325	6.23253	3.39017	8.08731
s014	b_028	rest	3945		400	638	0.182881	2.60948	1.55009	0		s011	1600	3.60537	14.4553	4.80284	3.36207	9.27145	8.11932	3.54299	8.57704
s015	b_001	walking	6335		400	903	2.49404	3.86241	4.19959	2.27614		s011	2000	4.34083	17.1177	7.25674	4.80016	11.5689	7.41661	4.13988	14.5002
s015	b_005	exertion	9504		400	1256	0.445278	3.5989	1.66667	2.43352		s011	2400	6.24337	17.7673	6.36844	5.36906	16.1977	9.4333	5.10806	9.35283
s015	b_008	reach	6215		400	890	0.887037	7.51244	7.09245	9.86162		s011	2800	6.93987	18.0028	6.995	5.77267	17.1442	8.54889	5.83945	10.0052
s015	b_023	armmov	5406		400	800	0.692526	2.33023	7.36689	2.82843		s011	3200	8.25885	22.1694	7.12075	7.17449	19.6978	9.45837	6.09566	15.3515
s015	b_028	rest	4542		400	704	0.106697	2.48086	0.833333	0.166667		s012	400	2.12357	12.7947	3.14067	2.62531	12.2461	1.60092	1.54566	7.96572
s015	b_029	mvc	4482		400	698	0.254004	2.5728	1.24536	1.5		s012	800	3.95771	18.731	4.50574	5.57418	16.6084	2.98284	2.39412	9.67885
s016	b_001	walking	5887		400	854	1.01465	3.27836	1.34628	1.5		s012	1200	5.81795	21.4045	4.70765	10.9249	22.1462	3.26071	2.9872	13.907
s016	b_004	rest	3823		400	624	0.115601	4.76643	0.666667	0		s012	1600	7.57339	23.8357	5.75763	11.5398	22.5597	5.25689	3.25587	16.2761
s016	b_005	exertion	9298		400	1233	0.190285	2.94281	0.804738	1.33333		s012	2000	9.25047	32.0455	6.04919	14.2548	22.3929	5.62297	4.14953	30.8771
s016	b_008	reach	7082		400	986	0.838579	5.63986	3.72145	3.9037		s012	2400	11.1004	40.5689	5.76354	13.9543	35.7627	6.94683	4.51773	26.8017
s016	b_020	armmov	5574		400	819	1.17261	10.4858	1.5255	2.55228		s012	2800	11.4447	43.9313	5.17111	18.2817	34.0023	8.6408	4.6119	39.417
s016	b_029	mvc	7391		400	1021	0.42172	11.9014	1.41421	0		s012	3200	12.6165	45.5905	7.36568	18.5142	39.7402	9.60963	5.39335	36.216
s017	b_001	walking	6432		400	914	3.78283	30.3119	4.40738	1.33333		s013	400	1.89536	8.64593	3.32518	1.57486	4.12169	2.0112	1.24442	6.8518
s017	b_006	exertion	7687		400	1054	0.216437	4.55388	0.333333	1.49071		s013	800	2.33958	14.3013	6.06117	2.86134	8.02007	2.57185	2.71115	10.5551
s017	b_008	reach	6853		400	961	1.43455	32.3011	3.18687	2.98142		s013	1200	3.79638	18.887	8.86347	3.60609	14.4655	4.02011	4.0504	13.352
s017	b_017	armmov	5773		400	841	5.97118	6.91026	3.87075	8.52869		s013	1600	4.57428	23.4347	11.265	4.53236	18.8671	5.12918	4.37289	16.0987
s017	b_029	rest	4070		400	652	0.140643	2.33333	0.666667	0		s013	2000	4.95089	26.8775	10.9423	3.82543	17.1575	6.38379	4.89192	16.6998
s017	b_030	mvc	6335		400	903	0.620715	4.11844	1.84577	2		s013	2400	4.89835	31.3258	9.77976	4.70246	16.4002	7.45067	5.87322	17.6563
s018	b_000	walking	4916		400	746	3.67981	5.19158	0.333333	12.1014		s013	2800	5.4087	37.3371	10.8107	5.48605	16.7982	8.8337	8.61509	23.8824
s018	b_004	rest	3865		400	629	0.259847	3.39584	1	4.99798		s013	3200	6.35454	41.364	12.0994	4.48708	17.6844	9.40616	10.0144	25.5284
s018	b_005	exertion	7772		400	1063	0.808523	3.81374	1.27614	1.33333		s014	400	2.54017	3.88769	4.04937	1.96147	2.72828	1.51713	1.08561	4.68825
s018	b_006	reach	10160		400	1328	1.95249	10.0724	6.15761	2.82405		s014	800	3.22794	6.84942	6.2591	1.99795	7.72941	2.44751	1.49662	6.64672
s018	b_022	armmov	4704		400	722	6.68102	5.15427	5.30946	11.0703		s014	1200	4.82084	9.97169	8.13538	3.07732	12.8055	2.84688	1.82894	9.48916
s018	b_029	mvc	7277		400	1008	0.548336	4.66959	1.33333	2.94281		s014	1600	6.49239	14.2553	9.2551	3.71956	16.8967	3.43825	2.53661	13.1211
s019	b_002	walking	5449		400	805	4.03406	7.14669	2.68901	1.60948		s014	2000	6.6797	17.4396	13.7493	5.64439	22.4368	4.25604	2.9184	16.2781
s019	b_003	discard	2104		400	433	1.71766	6.80705	0.844083	1.62999		s014	2400	7.49881	20.8665	19.959	6.18037	33.8258	5.18144	3.39881	18.9651
s019	b_004	mvc	6352		400	905	2.25564	60.2851	0	4.73268		s014	2800	8.0388	23.4829	20.9019	6.62339	36.1472	6.02662	3.84255	19.6473
s019	b_006	exertion	8355		400	1128	0.162002	2.75292	0.5	0.166667		s014	3200	9.13118	24.9739	20.5124	7.15066	35.0537	7.5814	3.85039	23.4678
s019	b_009	reach	7623		400	1047	1.24082	5.59206	2.14148	2.18718		s015	400	0.813263	3.72627	3.73405	3.17773	3.20805	1.39304	0.89689	6.33839
s019	b_016	armmov	7023		400	980	0.391251	2.58792	1.27614	0		s015	800	1.82005	6.61039	6.1778	5.03493	5.24537	1.68976	1.60692	13.497
s020	b_000	walking	5799		400	844	3.60845	5.25662	3.80107	2		s015	1200	3.56694	12.0745	6.31395	6.81512	6.90944	1.65576	2.18633	22.5265
s020	b_003	mvc	7869		400	1074	0.200941	5.00712	2.4714	0		s015	1600	3.99829	19.1775	8.0893	6.91398	9.37827	2.6278	2.40927	33.6356
s020	b_004	rest	3847		400	627	0.124511	2.33992	0.804738	0		s015	2000	4.51261	33.4599	10.2413	8.24901	12.5732	4.5924	3.1778	51.1978
s020	b_005	exertion	8014		400	1090	0.354418	2.73703	0.804738	0.666667		s015	2400	4.98729	22.1961	9.27287	9.68876	12.1878	4.68664	3.43422	34.7283
s020	b_006	reach	7480		400	1031	0.904581	9.37846	2.75377	3.37633		s015	2800	5.49601	17.68	12.0616	8.19243	12.8872	4.94863	4.11835	28.4465
s020	b_016	armmov	4657		400	717	1.60538	6.60468	2.21676	3.10019		s015	3200	7.02087	34.9446	11.1177	23.4905	14.6134	7.76374	4.5548	64.2598
s001	b_002	walking	5930		800	1058	12.2015	4.81465	21.2196	2		s016	400	0.625575	6.50244	1.57981	1.54822	1.78482	3.43433	1.38717	3.5259
s001	b_004	mvc	4891		800	943	1.76595	22.7235	1.55009	5.4154		s016	800	1.25056	10.5931	2.355	1.4969	4.19905	3.3284	2.56584	4.36471
s001	b_005	exertion	5639		800	1026	0.587254	4.75229	2.15738	3.33333		s016	1200	1.81635	13.3553	3.70021	2.2581	6.57587	2.6765	3.65502	4.24288
s001	b_006	rest	5458		800	1006	0.090751	3.82927	1.07869	0		s016	1600	2.23498	16.2547	4.39541	2.3952	7.83886	2.42107	4.61359	5.79314
s001	b_007	reach	10251		800	1539	1.75452	17.5527	2.62878	6.01318		s016	2000	2.96336	22.0576	5.2134	2.6728	10.1536	3.2754	4.90494	9.04683
s001	b_025	armmov	4084		800	853	1.67521	6.29271	4.01763	6.18674		s016	2400	3.53132	23.6205	5.33902	3.67427	11.6769	3.93817	5.83712	11.3401
s002	b_001	walking	5429		800	1003	3.48262	12.5754	5.98937	1.33333		s016	2800	3.91477	23.8573	5.50542	4.35094	13.0985	5.63483	6.27334	8.02195
s002	b_005	rest	4296		800	877	0.172321	5.08522	0.912023	0.166667		s016	3200	4.42844	36.7854	5.96863	27.3918	12.8414	9.6678	6.52232	12.8032
s002	b_006	exertion	8166		800	1307	0.653056	7.22189	3.16041	4.043		s017	400	2.02773	13.4215	2.38513	2.72236	9.95886	2.14623	0.785161	9.97598
s002	b_007	reach	9940		800	1504	1.67224	16.7182	1.7077	5.38512		s017	800	5.4791	15.1218	4.65708	5.46578	18.9579	3.69201	1.75865	5.99128
s002	b_017	armmov	5597		800	1021	1.70494	8.50149	9.46952	2.27614		s017	1200	8.47757	22.9127	7.26633	9.4631	30.2374	5.76702	2.12149	10.4308
s002	b_030	mvc	6616		800	1135	0.721068	10.5228	1.4714	2.82843		s017	1600	11.8525	28.7175	11.0747	10.9195	38.0846	7.26968	2.83811	20.2953
s003	b_003	walking	5863		800	1051	9.13397	3.40212	12.7628	5.38071		s017	2000	11.2771	30.9788	8.30921	15.3319	36.5461	8.66206	2.64864	19.7837
s003	b_005	mvc	5729		800	1036	1.9754	6.98026	2.59113	7.79988		s017	2400	13.8457	31.9848	10.7639	16.5325	44.4539	10.0247	3.56976	19.2067
s003	b_007	exertion	8089		800	1298	7.79124	5.38686	2.85702	6.23385		s017	2800	19.1638	37.282	10.7042	17.7545	53.1947	10.3863	3.67688	19.2121
s003	b_009	reach	6110		800	1078	3.70562	11.0512	1.13807	4.66667		s017	3200	19.5409	34.9808	10.6777	19.241	53.477	10.6646	4.18003	18.6384
s003	b_024	armmov	5040		800	960	1.3884	5.65948	2.76004	4.31914		s018	400	2.32167	5.3829	2.56831	5.87831	5.32654	2.37352	2.41342	5.25164
s003	b_027	discard	5350		800	994	0.859904	8.1428	8.40015	3.63849		s018	800	5.87786	9.91	5.04135	5.74481	7.30559	3.7279	3.06384	9.66282
s004	b_003	walking	6374		800	1108	9.01239	8.16814	10.5841	2.27614		s018	1200	6.28135	14.4171	4.76759	6.48024	8.74982	4.99559	3.70781	11.9601
s004	b_005	mvc	8600		800	1355	1.51906	6.95163	10.0122	2.27614		s018	1600	6.7093	16.7603	4.1585	8.7941	10.7934	5.78718	4.31976	14.2798
s004	b_006	rest	5154		800	972	0.231881	6.19639	1.13807	0.666667		s018	2000	7.57433	19.571	7.64115	9.48924	11.7552	7.64705	4.50295	19.5598
s004	b_007	exertion	10183		800	1531	3.19881	6.74533	8.51467	2		s018	2400	8.39834	25.7752	14.7314	8.37462	19.2029	17.4301	5.88582	17.791
s004	b_008	reach	11619		800	1691	2.89752	5.58037	4.35579	2.82405		s018	2800	5.99976	36.4998	11.0009	9.51529	17.4622	19.6327	6.46327	20.2146
s004	b_012	armmov	6484		800	1120	0.927477	9.61728	4.03301	3.5989		s018	3200	12.9503	41.2919	11.2068	12.8412	17.3452	40.7795	6.9385	22.8171
s005	b_002	walking	5659		800	1028	5.41241	3.91601	1.82405	4.31476		s019	400	1.63357	14.1953	1.24178	1.721	3.86981	16.8184		2.79039
s005	b_004	rest	3534		800	792	0.120624	3.36092	0.666667	0		s019	800	3.05216	17.5248	2.2743	2.74774	8.22191	17.8393		3.73724
s005	b_005	exertion	8610		800	1356	0.764631	9.18714	1.38743	2		s019	1200	4.89913	27.8231	5.01315	4.76518	14.7783	19.0742		6.84623
s005	b_006	reach	6396		800	1110	3.19497	6.83745	1.36852	4.71895		s019	1600	4.78231	30.7694	5.61265	27.1132	17.0262	19.3442		7.80074
s005	b_021	armmov	4937		800	948	0.574145	7.49863	3.16667	4.44045		s019	2000	6.77278	30.4157	12.1475	7.40359	24.2485	21.3369		7.53572
s005	b_028	mvc	7015		800	1179	0.390029	5.17046	1.70601	1.77614		s019	2400	8.78746	46.4813	9.9714	7.6626	22.745	22.8999		23.024
s006	b_000	walking	4970		800	952	4.23099	11.5601	1	2.82405		s019	2800	10.291	53.0742	10.8406	8.80476	27.2707	22.4256		29.6265
s006	b_004	rest	4538		800	904	0.603644	6.95774	2.01379	2.16667		s019	3200	11.42	67.6755	19.8998	24.9004	43.7579	20.8735		56.9993
s006	b_005	exertion	8269		800	1318	2.60616	5.15449	2.5255	1.33333		s020	400	1.13305	5.22064	2.14208	1.52386	3.66654	1.91987	0.817293	4.10328
s006	b_008	reach	7501		800	1233	11.0403	39.4153	13.8906	6.16344		s020	800	1.98985	6.69313	5.68899	2.48324	9.2561	3.42279	1.38135	4.64246
s006	b_013	armmov	7245		800	1205	1.66173	3.37008	2.21676	2.94281		s020	1200	2.36587	10.1662	4.24039	2.71439	7.5193	4.74454	2.01467	8.01322
s006	b_027	mvc	6550		800	1127	0.424953	4.6486	2.66357	2.77485		s020	1600	2.8458	13.108	4.92695	4.12795	10.0137	5.91868	2.32325	9.56637
s007	b_001	walking	5362		800	995	4.26418	8.06973	3.69425	2.77485		s020	2000	3.11441	15.2563	4.17587	3.97487	9.11338	6.19907	2.75268	10.4932
s007	b_004	mvc	6841		800	1160	0.612965	5.11789	1.13807	2		s020	2400	3.71988	17.6759	5.10148	4.32964	8.29	8.21031	3.12716	13.7952
s007	b_006	exertion	7722		800	1258	0.279969	3.31232	0.333333	0		s020	2800	4.06237	19.7545	5.14808	4.21217	8.85553	9.10476	3.37871	14.7722
s007	b_009	reach	7658		800	1250	3.28122	14.2478	8.51946	5.60948		s020	3200	4.41368	22.376	11.4931	4.90789	16.6353	10.3197	3.69431	17.5425
s007	b_020	armmov	4863		800	940	4.0207	19.5409	7.84489	20.7712
s007	b_029	rest	4042		800	849	0.199438	3.06413	0.666667	10.6667
s008	b_002	walking	6648		800	1138	1.25366	8.99372	14.7821	2.66667
s008	b_003	mvc	7304		800	1211	0.390627	4.29579	0.934259	0.5
s008	b_004	rest	4694		800	921	0.132692	4.97992	0.471405	0
s008	b_005	exertion	9478		800	1453	0.338069	2.58928	0.804738	0
s008	b_008	reach	7619		800	1246	2.02061	15.8785	3.21895	2.82405
s008	b_012	armmov	5377		800	997	2.2745	9.07247	14.0104	3.70014
s009	b_001	walking	5271		800	985	6.58468	14.0228	10.4786	4.47214
s009	b_003	mvc	7522		800	1235	1.3845	20.067	3.90324	167.25
s009	b_005	exertion	9165		800	1418	1.2691	15.1973	11.1114	3.49509
s009	b_007	reach	6136		800	1081	2.75005	13.7286	5.80058	3.71766
s009	b_016	discard	2540		800	682	2.4959	20.2665	8.12023	3.37633
s009	b_020	mvc	4597		800	910	12.1168	15.5712	3.66667	4.26556
s010	b_002	walking	5012		800	956	3.21482	1.9969	6.8393	0.942809
s010	b_006	exertion	7585		800	1242	0.742786	2.50441	1.33333	1.33333
s010	b_007	reach	7883		800	1275	2.83809	12.2161	7.91401	2.94281
s010	b_015	armmov	6441		800	1115	0.956468	5.50184	1.41421	4.74874
s010	b_029	rest	3992		800	843	0.300118	5.38528	0.333333	2
s010	b_030	mvc	3732		800	814	2.89541	3.86092	5.63392	7.03123
s011	b_000	walking	5034		800	959	5.31725	5.98698	1.96212	5.77124
s011	b_003	mvc	6513		800	1123	1.69309	6.57399	1.53518	3.92423
s011	b_005	exertion	7475		800	1230	1.26856	7.65342	1.94721	3.76685
s011	b_006	reach	7018		800	1179	1.65263	7.28496	8.19892	4.31914
s011	b_009	armmov	10369		800	1552	3.22583	7.06879	0.666667	2.82405
s011	b_028	rest	3906		800	834	0.599951	7.23483	1	1.60948
s012	b_000	walking	5585		800	1020	12.9384	39.3314	0.804738	13.3589
s012	b_003	mvc	5719		800	1035	0.616669	6.51306	2.5255	2.27614
s012	b_004	rest	4079		800	853	0.351659	6.75343	1.13807	1.33333
s012	b_005	exertion	7696		800	1255	0.289846	5.55222	0.5	0.833333
s012	b_007	reach	7941		800	1282	6.30327	21.7383	3.43675	7.23703
s012	b_011	armmov	5585		800	1020	3.24642	32.4977	18.6294	8.4063
s013	b_003	walking	5427		800	1003	3.44998	5.86149	20.4927	2.27614
s013	b_004	mvc	6316		800	1101	0.376709	8.57735	1.33333	0
s013	b_005	rest	4010		800	845	0.673759	5.80081	2.07338	2.29666
s013	b_006	exertion	7735		800	1259	0.120287	10.7765	0.471405	0.666667
s013	b_007	reach	7321		800	1213	2.27732	29.3596	5.23514	5.34823
s013	b_018	armmov	7263		800	1207	7.13939	25.4319	6.76107	6.58032
s014	b_002	walking	5729		800	1036	4.85404	6.02978	17.8672	2.16667
s014	b_003	mvc	7295		800	1210	0.212735	6.57731	1	2
s014	b_005	exertion	8249		800	1316	0.31749	3.19216	1.60948	0.942809
s014	b_007	reach	7948		800	1283	0.803652	15.5901	7.91699	2.27614
s014	b_016	armmov	5328		800	992	12.7835	5.66696	7.61091	4.60208
s014	b_028	rest	3945		800	838	0.39618	4.04022	1.55009	0
s015	b_001	walking	6335		800	1103	4.90004	6.55071	7.53073	2
s015	b_005	exertion	9504		800	1456	1.01927	6.15804	1.96212	4.26556
s015	b_008	reach	6215		800	1090	3.31642	15.2728	16.7421	18.6567
s015	b_023	armmov	5406		800	1000	1.08659	4.32029	7.79083	3.10019
s015	b_028	rest	4542		800	904	0.232315	4.52868	0.833333	0.833333
s015	b_029	mvc	4482		800	898	0.36565	2.83184	2.2077	1.35385
s016	b_001	walking	5887		800	1054	3.16411	7.33672	4.12871	2.16667
s016	b_004	rest	3823		800	824	0.200319	9.39637	0.666667	0
s016	b_005	exertion	9298		800	1433	0.262669	4.06011	0.804738	1.33333
s016	b_008	reach	7082		800	1186	2.07101	9.98915	2.74128	2.65738
s016	b_020	armmov	5574		800	1019	1.57378	21.7748	4.37437	2.15738
s016	b_029	mvc	7391		800	1221	0.231489	11.0012	1.41421	0.666667
s017	b_001	walking	6432		800	1114	22.8595	33.1162	12.3486	7.50753
s017	b_006	exertion	7687		800	1254	0.531498	7.39525	1.07869	1.49071
s017	b_008	reach	6853		800	1161	3.33791	13.3827	3.0871	4.15738
s017	b_017	armmov	5773		800	1041	5.01147	24.1852	6.35409	16.6963
s017	b_029	rest	4070		800	852	0.229864	6.13807	0.666667	0
s017	b_030	mvc	6335		800	1103	0.904363	6.51349	4.40738	2.94281
s018	b_000	walking	4916		800	946	4.29106	14.1559	0.333333	10.442
s018	b_004	rest	3865		800	829	0.227324	5.8133	1.21676	4.99798
s018	b_005	exertion	7772		800	1263	2.37528	6.93818	2.77836	3.33333
s018	b_006	reach	10160		800	1528	3.46294	14.7673	17.8688	2.55228
s018	b_022	armmov	4704		800	922	24.0746	8.73128	6.36267	9.80986
s018	b_029	mvc	7277		800	1208	0.83599	9.05409	1.68817	3.33333
s019	b_002	walking	5449		800	1005	9.69289	12.1674	7.10311	3.92423
s019	b_003	discard	2104		800	633	2.98773	10.3558	1.43254	2.10948
s019	b_004	mvc	6352		800	1105	2.89001	62.6342	0	5.83287
s019	b_006	exertion	8355		800	1328	0.229887	6.89763	1.16667	0.166667
s019	b_009	reach	7623		800	1247	1.38616	7.97089	2.47206	3.11985
s019	b_016	armmov	7023		800	1180	1.1263	5.12253	1.4714	1.33333
s020	b_000	walking	5799		800	1044	6.59941	7.81356	20.454	2.15738
s020	b_003	mvc	7869		800	1274	0.202243	8.32059	3.55887	1.60948
s020	b_004	rest	3847		800	827	0.174413	4.40818	0.942809	0
s020	b_005	exertion	8014		800	1290	0.608474	4.40715	1.72076	2
s020	b_006	reach	7480		800	1231	1.62646	6.94421	4.51467	5.48452
s020	b_016	armmov	4657		800	917	2.7281	8.26508	2.94281	3.64809
s001	b_002	walking	5930		1200	1258	24.1266	6.37231	21.5784	3.33333
s001	b_004	mvc	4891		1200	1143	1.16528	25.0878	1.49071	5.84803
s001	b_005	exertion	5639		1200	1226	0.52963	8.14737	1.94721	1.33333
s001	b_006	rest	5458		1200	1206	0.125838	5.9903	1.07869	0
s001	b_007	reach	10251		1200	1739	6.75277	15.7093	3.70966	6.03907
s001	b_025	armmov	4084		1200	1053	3.54855	8.13076	7.73073	10.6923
s002	b_001	walking	5429		1200	1203	3.56269	18.262	6.81754	2
s002	b_005	rest	4296		1200	1077	0.189688	6.51771	1.24536	0.166667
s002	b_006	exertion	8166		1200	1507	0.864621	11.4961	3.03301	3.5989
s002	b_007	reach	9940		1200	1704	1.61236	27.0016	2.99691	4.15738
s002	b_017	armmov	5597		1200	1221	4.4382	14.3753	5.80547	8.44703
s002	b_030	mvc	6616		1200	1335	2.58539	13.8255	1.96212	1.88562
s003	b_003	walking	5863		1200	1251	13.0105	5.55417	17.1789	4.94281
s003	b_005	mvc	5729		1200	1236	2.66516	9.20058	2.80474	7.99071
s003	b_007	exertion	8089		1200	1498	8.0312	7.08471	5.55179	5.56719
s003	b_009	reach	6110		1200	1278	3.36289	15.5825	3.80474	5.80305
s003	b_024	armmov	5040		1200	1160	3.13193	10.2689	9.10196	4.93223
s003	b_027	discard	5350		1200	1194	3.05916	18.3677	8.00351	3.21713
s004	b_003	walking	6374		1200	1308	14.4139	12.7143	19.5316	2.94281
s004	b_005	mvc	8600		1200	1555	2.9059	10.4999	9.69033	3.88562
s004	b_006	rest	5154		1200	1172	0.410321	8.90538	1.13807	0.666667
s004	b_007	exertion	10183		1200	1731	3.44358	11.1694	10.6107	3.37633
s004	b_008	reach	11619		1200	1891	3.11486	7.78798	3.24435	3.49071
s004	b_012	armmov	6484		1200	1320	1.30239	16.6498	3.84208	3.64809
s005	b_002	walking	5659		1200	1228	7.62071	7.00511	2.44152	4.47214
s005	b_004	rest	3534		1200	992	0.150703	5.50923	0.666667	0
s005	b_005	exertion	8610		1200	1556	0.745367	10.0547	2.11972	2.66667
s005	b_006	reach	6396		1200	1310	4.4931	7.07321	2.11032	6.50871
s005	b_021	armmov	4937		1200	1148	2.40717	46.6251	5.44137	4.32405
s005	b_028	mvc	7015		1200	1379	0.706467	12.3909	3.91633	2.10948
s006	b_000	walking	4970		1200	1152	5.21467	14.9197	0.333333	2.66667
s006	b_004	rest	4538		1200	1104	0.816178	9.21259	2.09921	1.5
s006	b_005	exertion	8269		1200	1518	2.73919	5.96346	3.97479	3.33333
s006	b_008	reach	7501		1200	1433	14.825	45.5545	12.3047	5.38512
s006	b_013	armmov	7245		1200	1405	2.37956	4.53489	6.18248	4.77485
s006	b_027	mvc	6550		1200	1327	1.19996	6.55164	2.70747	3.37633
s007	b_001	walking	5362		1200	1195	4.7406	11.9814	5.92118	6.15738
s007	b_004	mvc	6841		1200	1360	0.770645	6.99103	1.55009	2.43352
s007	b_006	exertion	7722		1200	1458	0.465915	5.0215	0.333333	0
s007	b_009	reach	7658		1200	1450	4.56741	17.5288	11.6477	5.44152
s007	b_020	armmov	4863		1200	1140	7.71155	32.1443	16.471	39.6766
s007	b_029	rest	4042		1200	1049	0.241192	4.35567	1.72076	10.6667
s008	b_002	walking	6648		1200	1338	1.13265	10.0173	12.3554	4.63436
s008	b_003	mvc	7304		1200	1411	1.92213	39.352	16.0732	4.22693
s008	b_004	rest	4694		1200	1121	0.179613	5.18462	0.471405	0
s008	b_005	exertion	9478		1200	1653	0.35056	4.12614	0.804738	0
s008	b_008	reach	7619		1200	1446	3.11611	29.3081	3.18248	4
s008	b_012	armmov	5377		1200	1197	2.24224	11.8264	16.7138	5.26794
s009	b_001	walking	5271		1200	1185	10.8029	15.9004	18.7984	6.15738
s009	b_003	mvc	7522		1200	1435	2.07409	29.0719	3.10238	265.173
s009	b_005	exertion	9165		1200	1618	1.65378	31.0079	9.15834	11.6556
s009	b_007	reach	6136		1200	1281	3.34357	22.6126	7.33011	5.07037
s009	b_016	discard	2540		1200	882	7.08765	25.5266	8.91712	6.043
s009	b_020	mvc	4597		1200	1110	13.3346	31.3536	4.01512	28.6027
s010	b_002	walking	5012		1200	1156	3.96548	3.14063	14.3486	3.10019
s010	b_006	exertion	7585		1200	1442	1.20482	4.49628	1.33333	1.33333
s010	b_007	reach	7883		1200	1475	2.24749	43.4016	10.1635	5.02488
s010	b_015	armmov	6441		1200	1315	3.66872	44.1353	2.27698	3.71766
s010	b_029	rest	3992		1200	1043	0.342631	7.55982	0.804738	1.33333
s010	b_030	mvc	3732		1200	1014	3.40744	11.8727	10.1667	9.94503
s011	b_000	walking	5034		1200	1159	6.79794	10.0085	5.39342	6.01318
s011	b_003	mvc	6513		1200	1323	2.75804	17.0526	0.804738	4.31476
s011	b_005	exertion	7475		1200	1430	1.68284	11.8802	1.82405	2.94281
s011	b_006	reach	7018		1200	1379	2.47444	15.0544	8.46266	6.35775
s011	b_009	armmov	10369		1200	1752	3.9096	9.10862	1.5255	1.33333
s011	b_028	rest	3906		1200	1034	0.658254	9.4609	0.666667	2.77485
s012	b_000	walking	5585		1200	1220	20.3549	44.8743	0.804738	22.5507
s012	b_003	mvc	5719		1200	1235	0.649471	7.92507	2.19216	2.27614
s012	b_004	rest	4079		1200	1053	0.648782	8.8286	1.13807	1.33333
s012	b_005	exertion	7696		1200	1455	0.300907	7.41858	0.166667	1.16667
s012	b_007	reach	7941		1200	1482	8.2267	21.7705	3.04338	22.5873
s012	b_011	armmov	5585		1200	1220	4.72692	37.6101	20.9009	15.6355
s013	b_003	walking	5427		1200	1203	6.78371	8.12283	39.8552	3.10019
s013	b_004	mvc	6316		1200	1301	0.54564	14.5348	0.333333	0.666667
s013	b_005	rest	4010		1200	1045	0.595548	10.9691	2.34027	2.29666
s013	b_006	exertion	7735		1200	1459	0.131914	13.0645	0.471405	2
s013	b_007	reach	7321		1200	1413	2.49065	37.0157	7.07435	6.82714
s013	b_018	armmov	7263		1200	1407	12.2308	29.6153	3.10628	6.74586
s014	b_002	walking	5729		1200	1236	11.2303	8.24336	27.9722	3.77614
s014	b_003	mvc	7295		1200	1410	0.449497	8.78065	0.666667	1.49071
s014	b_005	exertion	8249		1200	1516	0.480846	4.865	1.68817	0.666667
s014	b_007	reach	7948		1200	1483	2.07421	25.129	5.42014	5.33333
s014	b_016	armmov	5328		1200	1192	13.9481	7.45522	11.8483	7.19709
s014	b_028	rest	3945		1200	1038	0.74203	5.35697	1.21676	0
s015	b_001	walking	6335		1200	1303	6.63974	9.33535	8.83863	2.82405
s015	b_005	exertion	9504		1200	1656	1.13734	7.6871	2.80474	4.26556
s015	b_008	reach	6215		1200	1290	11.4382	38.6783	12.9719	27.0176
s015	b_023	armmov	5406		1200	1200	1.29665	6.3847	11.0516	4.88304
s015	b_028	rest	4542		1200	1104	0.366639	6.71203	0.833333	0.833333
s015	b_029	mvc	4482		1200	1098	0.523053	3.64937	1.38343	1.06719
s016	b_001	walking	5887		1200	1254	4.44709	11.9758	8.38053	1.5
s016	b_004	rest	3823		1200	1024	0.251329	13.0354	0.666667	0.666667
s016	b_005	exertion	9298		1200	1633	0.424775	5.33852	1.27614	1.33333
s016	b_008	reach	7082		1200	1386	2.36423	9.04793	2.33479	3.22457
s016	b_020	armmov	5574		1200	1219	2.88433	33.0899	8.34127	5.49071
s016	b_029	mvc	7391		1200	1421	0.526343	7.64448	1.20185	1.33333
s017	b_001	walking	6432		1200	1314	38.8235	35.0216	25.6557	21.4487
s017	b_006	exertion	7687		1200	1454	1.03175	9.86904	1.72076	2.77485
s017	b_008	reach	6853		1200	1361	4.63883	20.9532	3.94365	12.1876
s017	b_017	armmov	5773		1200	1241	3.83524	53.1102	5.11561	17.0341
s017	b_029	rest	4070		1200	1052	0.199427	7.61988	0.666667	0
s017	b_030	mvc	6335		1200	1303	2.33667	10.9025	6.49561	3.33333
s018	b_000	walking	4916		1200	1146	4.61745	18.9558	0.333333	11.0927
s018	b_004	rest	3865		1200	1029	0.506736	8.18845	1.13807	4.99798
s018	b_005	exertion	7772		1200	1463	2.43755	10.8674	2.38743	3.37437
s018	b_006	reach	10160		1200	1728	4.00798	21.2512	13.4895	9.09188
s018	b_022	armmov	4704		1200	1122	24.8176	15.5612	6.25435	8.32456
s018	b_029	mvc	7277		1200	1408	1.30078	11.6787	5.00289	2
s019	b_002	walking	5449		1200	1205	17.2131	19.1135	18.2451	4.54171
s019	b_003	discard	2104		1200	833	2.95351	51.8067	2.06155	5.84484
s019	b_004	mvc	6352		1200	1305	3.86162	66.5559	0	5.87942
s019	b_006	exertion	8355		1200	1528	0.359006	10.3989	2.28195	0.833333
s019	b_009	reach	7623		1200	1447	3.56846	12.609	3.20636	8.00109
s019	b_016	armmov	7023		1200	1380	1.43907	6.4547	4.28392	3.49071
s020	b_000	walking	5799		1200	1244	6.88359	9.35081	10.6239	3.21895
s020	b_003	mvc	7869		1200	1474	0.420556	11.8471	3.88646	2.82405
s020	b_004	rest	3847		1200	1027	0.237753	6.87814	0.942809	0
s020	b_005	exertion	8014		1200	1490	0.910509	5.58969	1.21676	3.10019
s020	b_006	reach	7480		1200	1431	1.57556	21.4549	4.7077	4.31476
s020	b_016	armmov	4657		1200	1117	4.16725	5.87646	4.06476	2.82843
s001	b_002	walking	5930		1600	1458	33.9671	8.11409	53.2974	5.10019
s001	b_004	mvc	4891		1600	1343	1.12565	27.1829	1.49071	6.47253
s001	b_005	exertion	5639		1600	1426	0.740696	9.05066	1.94281	2
s001	b_006	rest	5458		1600	1406	0.24126	7.8594	1.07869	0
s001	b_007	reach	10251		1600	1939	7.64537	18.4521	3.53518	3.66667
s001	b_025	armmov	4084		1600	1253	5.40645	10.0394	12.1272	16.3914
s002	b_001	walking	5429		1600	1403	4.43877	21.1192	5.20728	3.10019
s002	b_005	rest	4296		1600	1277	0.215857	7.10363	1.24536	0.166667
s002	b_006	exertion	8166		1600	1707	0.930806	18.6246	4.73506	2.43352
s002	b_007	reach	9940		1600	1904	3.33846	28.4409	6	6.20038
s002	b_017	armmov	5597		1600	1421	5.365	15.6702	6.91699	3.10019
s002	b_030	mvc	6616		1600	1535	3.59646	21.8875	4.38709	2.94281
s003	b_003	walking	5863		1600	1451	21.898	7.28631	9.4044	5.41494
s003	b_005	mvc	5729		1600	1436	2.74558	10.292	4.83609	8.20692
s003	b_007	exertion	8089		1600	1698	8.84004	11.9252	7.62271	7.64618
s003	b_009	reach	6110		1600	1478	7.59396	139.567	4.13807	12.8704
s003	b_024	armmov	5040		1600	1360	4.1318	28.2909	15.2591	7.07037
s003	b_027	discard	5350		1600	1394	5.06103	24.0693	17.2863	5.17231
s004	b_003	walking	6374		1600	1508	27.1064	11.7995	38.9503	3.71766
s004	b_005	mvc	8600		1600	1755	2.87667	14.4961	7.47741	4.27614
s004	b_006	rest	5154		1600	1372	0.622476	13.7728	1.33333	0.666667
s004	b_007	exertion	10183		1600	1931	3.76975	16.7639	7.46589	2.66667
s004	b_008	reach	11619		1600	2091	3.00324	14.2872	3.05409	3.49071
s004	b_012	armmov	6484		1600	1520	0.775791	25.186	3.79505	3.64809
s005	b_002	walking	5659		1600	1428	9.94711	8.94733	4.22063	2.66667
s005	b_004	rest	3534		1600	1192	0.200901	6.90029	0.666667	0
s005	b_005	exertion	8610		1600	1756	2.74309	13.2751	4.64692	4.82405
s005	b_006	reach	6396		1600	1510	5.90647	13.1008	1.54104	7.52886
s005	b_021	armmov	4937		1600	1348	3.8813	65.9759	6.32427	5.44845
s005	b_028	mvc	7015		1600	1579	0.69418	17.0259	2.17367	3.61985
s006	b_000	walking	4970		1600	1352	6.55105	19.6813	1.79505	3.49071
s006	b_004	rest	4538		1600	1304	1.01236	8.12033	2.09248	1.35385
s006	b_005	exertion	8269		1600	1718	2.90061	9.32347	3.68901	2.94281
s006	b_008	reach	7501		1600	1633	16.8992	64.7116	9.89954	11.4897
s006	b_013	armmov	7245		1600	1605	2.55913	4.74536	4.24008	7.78883
s006	b_027	mvc	6550		1600	1527	1.13768	9.13003	3.16397	3.88562
s007	b_001	walking	5362		1600	1395	6.66551	14.3318	6.14119	3.92423
s007	b_004	mvc	6841		1600	1560	0.909223	7.73186	1.96212	2.27614
s007	b_006	exertion	7722		1600	1658	0.626741	6.73706	0.333333	0
s007	b_009	reach	7658		1600	1650	5.57101	15.9246	9.31121	5.73703
s007	b_020	armmov	4863		1600	1340	8.25772	43.7432	18.4719	40.8536
s007	b_029	rest	4042		1600	1249	0.224453	6.58844	1	10.6667
s008	b_002	walking	6648		1600	1538	1.08069	10.8772	24.5803	5.18226
s008	b_003	mvc	7304		1600	1611	1.17792	38.0827	18.4927	4.65738
s008	b_004	rest	4694		1600	1321	0.309004	5.64498	0.471405	0
s008	b_005	exertion	9478		1600	1853	0.586669	7.83712	0.666667	0.666667
s008	b_008	reach	7619		1600	1646	4.25394	38.2813	7.37487	3.07037
s008	b_012	armmov	5377		1600	1397	3.25853	19.133	14.1006	5.26794
s009	b_001	walking	5271		1600	1385	14.9821	19.8558	21.9001	10.8938
s009	b_003	mvc	7522		1600	1635	3.75132	23.589	5.29673	169.135
s009	b_005	exertion	9165		1600	1818	4.45718	26.8907	5.68516	11.125
s009	b_007	reach	6136		1600	1481	3.72213	24.0979	8.60305	8.29493
s009	b_016	discard	2540		1600	1082	9.63047	36.3593	8.18701	6.12507
s009	b_020	mvc	4597		1600	1310	22.5784	39.9831	4.01512	27.318
s010	b_002	walking	5012		1600	1356	3.82387	3.57838	11.3452	4.31914
s010	b_006	exertion	7585		1600	1642	1.58959	7.79946	1.33333	0.666667
s010	b_007	reach	7883		1600	1675	9.08673	40.4442	13.4347	8.62951
s010	b_015	armmov	6441		1600	1515	5.79356	56.9171	6.62265	9.1486
s010	b_029	rest	3992		1600	1243	0.428976	9.63742	0.942809	2
s010	b_030	mvc	3732		1600	1214	4.28509	20.6846	20.3185	7.55532
s011	b_000	walking	5034		1600	1359	7.93563	12.9435	9.45793	6.74874
s011	b_003	mvc	6513		1600	1523	4.26389	23.2165	2.05409	2.94281
s011	b_005	exertion	7475		1600	1630	2.56641	12.325	3.73703	3.21895
s011	b_006	reach	7018		1600	1579	2.61083	16.3226	11.0556	4.31914
s011	b_009	armmov	10369		1600	1952	3.43582	10.8482	1.84577	1.33333
s011	b_028	rest	3906		1600	1234	0.819649	11.0762	0.666667	1.60948
s012	b_000	walking	5585		1600	1420	28.0022	38.0061	0.804738	23.4256
s012	b_003	mvc	5719		1600	1435	1.10715	14.4297	2	3.49071
s012	b_004	rest	4079		1600	1253	0.613769	9.93832	1.13807	1.33333
s012	b_005	exertion	7696		1600	1655	0.159539	9.43548	0.166667	1.99071
s012	b_007	reach	7941		1600	1682	10.1682	26.4936	6.33765	22.1051
s012	b_011	armmov	5585		1600	1420	5.38951	44.7113	24.0987	16.8936
s013	b_003	walking	5427		1600	1403	9.70256	11.0685	49.7159	4.98142
s013	b_004	mvc	6316		1600	1501	0.784119	17.7326	1.33333	0.666667
s013	b_005	rest	4010		1600	1245	0.509939	12.8147	2.14638	2.02052
s013	b_006	exertion	7735		1600	1659	0.229291	16.9586	0.471405	1.60948
s013	b_007	reach	7321		1600	1613	3.69164	40.8345	9.82032	10.0484
s013	b_018	armmov	7263		1600	1607	12.5282	41.1993	4.10238	7.86765
s014	b_002	walking	5729		1600	1436	19.1212	11.2503	32.8485	4.36681
s014	b_003	mvc	7295		1600	1610	0.538832	10.6641	1.21676	1.33333
s014	b_005	exertion	8249		1600	1716	0.612529	7.8765	1.13807	1.60948
s014	b_007	reach	7948		1600	1683	3.54169	32.9678	8.75414	7.22087
s014	b_016	armmov	5328		1600	1392	13.9376	15.7125	9.68966	7.78689
s014	b_028	rest	3945		1600	1238	1.20242	7.06059	1.88343	0
s015	b_001	walking	6335		1600	1503	7.68519	14.6639	10.2739	4.89006
s015	b_005	exertion	9504		1600	1856	1.18413	8.66188	3.76905	3.10019
s015	b_008	reach	6215		1600	1490	12.7116	72.2464	24.4513	25.1332
s015	b_023	armmov	5406		1600	1400	1.37519	7.07194	7.43203	4.27614
s015	b_028	rest	4542		1600	1304	0.290121	7.68029	0.833333	0.833333
s015	b_029	mvc	4482		1600	1298	0.74351	4.74058	1.77614	3.25095
s016	b_001	walking	5887		1600	1454	5.59726	14.1482	9.55764	2.05228
s016	b_004	rest	3823		1600	1224	0.215953	16.767	0.804738	0.666667
s016	b_005	exertion	9298		1600	1833	0.644056	7.11586	0.942809	2
s016	b_008	reach	7082		1600	1586	3.19905	10.9521	6.06823	2.95319
s016	b_020	armmov	5574		1600	1419	2.97832	42.1882	8.05624	5.08961
s016	b_029	mvc	7391		1600	1621	0.775262	6.35674	0.942809	1.60948
s017	b_001	walking	6432		1600	1514	54.4784	35.7845	37.2946	24.781
s017	b_006	exertion	7687		1600	1654	0.857747	12.8161	2.17911	1.88562
s017	b_008	reach	6853		1600	1561	7.71073	44.9966	10.156	18.318
s017	b_017	armmov	5773		1600	1441	4.77072	54.2026	8.34744	16.3752
s017	b_029	rest	4070		1600	1252	0.361726	9.24535	1.07869	0.666667
s017	b_030	mvc	6335		1600	1503	2.9359	15.2598	7.39232	3.49071
s018	b_000	walking	4916		1600	1346	4.42219	22.0914	0.333333	16.3268
s018	b_004	rest	3865		1600	1229	0.872736	9.52269	0.942809	5.94079
s018	b_005	exertion	7772		1600	1663	2.93846	13.3765	2.98142	2.82405
s018	b_006	reach	10160		1600	1928	4.69382	23.896	13.9185	14.611
s018	b_022	armmov	4704		1600	1322	25.3367	17.8251	3.35409	9.1764
s018	b_029	mvc	7277		1600	1608	1.99192	13.8504	3.4208	3.88562
s019	b_002	walking	5449		1600	1405	16.1857	25.6413	21.5979	4.67984
s019	b_003	discard	2104		1600	1033	2.56175	57.0806	1.43254	134.463
s019	b_004	mvc	6352		1600	1505	4.1395	66.9167	0	6.32082
s019	b_006	exertion	8355		1600	1728	0.566802	12.7763	2.20326	0.833333
s019	b_009	reach	7623		1600	1647	3.09329	13.0215	4.20119	10.8869
s019	b_016	armmov	7023		1600	1580	2.14681	9.17966	4.24097	5.49509
s020	b_000	walking	5799		1600	1444	8.31965	12.7439	13.8127	5.17855
s020	b_003	mvc	7869		1600	1674	0.49673	14.7349	4.95243	3.49071
s020	b_004	rest	3847		1600	1227	0.254704	8.23355	0.804738	0
s020	b_005	exertion	8014		1600	1690	1.27014	6.91679	1.21676	3.33333
s020	b_006	reach	7480		1600	1631	1.96864	24.2705	5.29361	6.73268
s020	b_016	armmov	4657		1600	1317	4.76496	11.7481	3.4814	6.03242
s001	b_002	walking	5930		2000	1658	39.004	10.9761	51.8988	5.18226
s001	b_004	mvc	4891		2000	1543	1.33356	29.3483	1.74536	6.14808
s001	b_005	exertion	5639		2000	1626	3.14211	12.1814	3.7431	1.33333
s001	b_006	rest	5458		2000	1606	0.372221	9.98177	1.07869	0
s001	b_007	reach	10251		2000	2139	7.9524	24.7271	3.38743	7.27614
s001	b_025	armmov	4084		2000	1453	6.57266	13.3467	12.0173	20.307
s002	b_001	walking	5429		2000	1603	5.1124	23.7422	6.84577	4.93223
s002	b_005	rest	4296		2000	1477	0.329755	8.81616	1.24536	1.5
s002	b_006	exertion	8166		2000	1907	1.07038	19.2653	6.81384	3.73703
s002	b_007	reach	9940		2000	2104	3.69246	30.8506	7.16989	5.1388
s002	b_017	armmov	5597		2000	1621	6.39539	19.8544	7.39739	9.80419
s002	b_030	mvc	6616		2000	1735	6.06355	15.5694	7.19512	2.94281
s003	b_003	walking	5863		2000	1651	25.2782	9.21293	13.9429	2.43352
s003	b_005	mvc	5729		2000	1636	4.6222	32.5741	7.33419	8.20692
s003	b_007	exertion	8089		2000	1898	9.05603	14.8066	8.6755	6.82405
s003	b_009	reach	6110		2000	1678	11.7106	12.6005	3.54459	9.39935
s003	b_024	armmov	5040		2000	1560	4.84903	45.1332	15.2591	6.64989
s003	b_027	discard	5350		2000	1594	6.03297	20.4839	23.65	4.45207
s004	b_003	walking	6374		2000	1708	40.8926	16.1937	48.5323	6.03242
s004	b_005	mvc	8600		2000	1955	3.31339	13.6861	4.03552	3.21895
s004	b_006	rest	5154		2000	1572	0.920288	13.9716	1.80474	2
s004	b_007	exertion	10183		2000	2131	3.19494	21.7149	9.06797	4.01318
s004	b_008	reach	11619		2000	2291	3.77988	17.7782	8.3454	2.94281
s004	b_012	armmov	6484		2000	1720	1.49597	27.5936	8.49963	4.01318
s005	b_002	walking	5659		2000	1628	11.3566	10.0311	5.04738	4.10819
s005	b_004	rest	3534		2000	1392	0.329231	7.37479	0.666667	0
s005	b_005	exertion	8610		2000	1956	2.89726	21.9924	6.00975	6.77485
s005	b_006	reach	6396		2000	1710	7.6646	19.3102	1.54104	6.28614
s005	b_021	armmov	4937		2000	1548	7.6685	88.5419	9.56226	13.2853
s005	b_028	mvc	7015		2000	1779	0.756524	19.5282	4.36852	3.65738
s006	b_000	walking	4970		2000	1552	7.82756	22.3272	2.10819	5.57278
s006	b_004	rest	4538		2000	1504	1.11596	10.0182	1.35385	2.01038
s006	b_005	exertion	8269		2000	1918	3.12229	7.18816	3.69657	4.31476
s006	b_008	reach	7501		2000	1833	18.1595	83.1421	16.6452	8.28312
s006	b_013	armmov	7245		2000	1805	3.44166	26.2524	7.66627	6.98142
s006	b_027	mvc	6550		2000	1727	2.23571	11.4021	5.20185	5.55672
s007	b_001	walking	5362		2000	1595	8.70004	15.6018	9.54521	4.98142
s007	b_004	mvc	6841		2000	1760	1.05812	8.38167	1.27614	3.69155
s007	b_006	exertion	7722		2000	1858	0.781372	8.31614	0.471405	0
s007	b_009	reach	7658		2000	1850	8.26954	18.1491	21.797	7.1388
s007	b_020	armmov	4863		2000	1540	10.3991	47.3213	31.6773	34.956
s007	b_029	rest	4042		2000	1449	0.236789	8.06791	1.41202	10.6667
s008	b_002	walking	6648		2000	1738	1.42523	12.4916	29.3571	5.8191
s008	b_003	mvc	7304		2000	1811	1.84991	34.8441	15.3197	5.32405
s008	b_004	rest	4694		2000	1521	0.309713	5.00778	0.471405	0
s008	b_005	exertion	9478		2000	2053	1.00187	10.7818	0.804738	0
s008	b_008	reach	7619		2000	1846	4.19172	47.9279	7.32008	4.10819
s008	b_012	armmov	5377		2000	1597	2.87155	17.598	23.8854	6.34169
s009	b_001	walking	5271		2000	1585	18.0164	24.6728	23.6222	13.0487
s009	b_003	mvc	7522		2000	1835	3.90789	26.2408	4.07869	167.25
s009	b_005	exertion	9165		2000	2018	4.61242	24.4999	6.75582	10.2228
s009	b_007	reach	6136		2000	1681	5.08546	30.6486	12.2269	6.22339
s009	b_016	discard	2540		2000	1282	13.5898	46.4103	14.3373	4.01318
s009	b_020	mvc	4597		2000	1510	21.9966	57.578	4.01512	28.6765
s010	b_002	walking	5012		2000	1556	4.81093	3.80789	11.8228	3.92423
s010	b_006	exertion	7585		2000	1842	2.15372	11.2705	2	0
s010	b_007	reach	7883		2000	1875	5.71449	11.797	19.179	4.98142
s010	b_015	armmov	6441		2000	1715	11.5381	23.2978	10.9635	12.183
s010	b_029	rest	3992		2000	1443	0.425678	11.6599	0.942809	2.27614
s010	b_030	mvc	3732		2000	1414	4.78326	28.48	10.5793	9.20256
s011	b_000	walking	5034		2000	1559	10.7587	15.3197	11.4833	8.71405
s011	b_003	mvc	6513		2000	1723	4.71815	19.0539	1.49071	4.4037
s011	b_005	exertion	7475		2000	1830	2.73607	18.2963	3.34996	4.71405
s011	b_006	reach	7018		2000	1779	2.63647	22.1215	26.5498	6.69302
s011	b_009	armmov	10369		2000	2152	4.21721	14.2762	0.333333	2.66667
s011	b_028	rest	3906		2000	1434	0.978346	13.6383	0.333333	1.60948
s012	b_000	walking	5585		2000	1620	34.7977	33.2896	0.804738	20.6798
s012	b_003	mvc	5719		2000	1635	1.40454	14.7408	2.33333	4.01318
s012	b_004	rest	4079		2000	1453	0.777507	12.6825	1.13807	2
s012	b_005	exertion	7696		2000	1855	0.388995	15.6271	0.5	1.65738
s012	b_007	reach	7941		2000	1882	11.4636	63.5873	8.88977	39.5679
s012	b_011	armmov	5585		2000	1620	6.67043	52.3457	22.6293	17.6108
s013	b_003	walking	5427		2000	1603	10.1056	10.389	44.4875	3.64809
s013	b_004	mvc	6316		2000	1701	0.876133	22.659	1.33333	0.666667
s013	b_005	rest	4010		2000	1445	0.684128	15.7724	1.75733	1.35385
s013	b_006	exertion	7735		2000	1859	0.342862	23.4925	0.471405	1.33333
s013	b_007	reach	7321		2000	1813	4.64349	45.0596	7.31983	9.77645
s013	b_018	armmov	7263		2000	1807	13.0531	43.8925	10.2846	6.1742
s014	b_002	walking	5729		2000	1636	17.6596	14.0399	53.8699	4.1779
s014	b_003	mvc	7295		2000	1810	0.697594	13.2457	0.804738	2.27614
s014	b_005	exertion	8249		2000	1916	0.901943	8.5232	1.27614	0.942809
s014	b_007	reach	7948		2000	1883	3.64769	41.3726	12.3446	7.74749
s014	b_016	armmov	5328		2000	1592	15.8043	18.8378	12.5122	18.722
s014	b_028	rest	3945		2000	1438	1.36708	8.61836	1.68817	0
s015	b_001	walking	6335		2000	1703	9.04057	17.0909	16.5456	7.61572
s015	b_005	exertion	9504		2000	2056	1.35329	9.9874	3.51221	6.21255
s015	b_008	reach	6215		2000	1690	13.5168	141.475	22.3104	27.4891
s015	b_023	armmov	5406		2000	1600	1.7006	9.88881	15.0145	4.94281
s015	b_028	rest	4542		2000	1504	0.411637	10.6329	0.833333	0.833333
s015	b_029	mvc	4482		2000	1498	1.05278	11.6843	3.23199	2.40052
s016	b_001	walking	5887		2000	1654	8.38105	16.6547	12.8595	2.71895
s016	b_004	rest	3823		2000	1424	0.291718	17.8567	0.804738	0.666667
s016	b_005	exertion	9298		2000	2033	0.320498	8.67354	2.59113	1.33333
s016	b_008	reach	7082		2000	1786	4.52833	20.1731	6.43359	5.05228
s016	b_020	armmov	5574		2000	1619	3.74202	59.8144	7.84604	3.5989
s016	b_029	mvc	7391		2000	1821	0.516546	9.17304	0.745356	2.66667
s017	b_001	walking	6432		2000	1714	50.9984	39.2409	22.5055	33.4396
s017	b_006	exertion	7687		2000	1854	1.09089	16.0831	1.86852	3.07037
s017	b_008	reach	6853		2000	1761	7.68127	45.0656	9.48928	16.8988
s017	b_017	armmov	5773		2000	1641	4.39686	57.1315	7.15726	34.0218
s017	b_029	rest	4070		2000	1452	0.458202	9.46971	0.666667	0
s017	b_030	mvc	6335		2000	1703	3.03688	18.8822	8.16807	4.56108
s018	b_000	walking	4916		2000	1546	5.17423	25.3773	0.333333	16.136
s018	b_004	rest	3865		2000	1429	0.640876	10.8802	0.666667	5.82405
s018	b_005	exertion	7772		2000	1863	4.20939	14.1395	2.27614	3.60948
s018	b_006	reach	10160		2000	2128	6.55465	26.2801	29.6975	15.7068
s018	b_022	armmov	4704		2000	1522	26.1961	25.34	5.62202	10.4016
s018	b_029	mvc	7277		2000	1808	2.67075	15.4087	7.25119	5.25757
s019	b_002	walking	5449		2000	1605	22.4383	26.7959	42.3052	5.45469
s019	b_003	discard	2104		2000	1233	3.76822	48.3158	2.06155	7.46204
s019	b_004	mvc	6352		2000	1705	4.25809	71.8921	0	9.19736
s019	b_006	exertion	8355		2000	1928	0.559065	15.6238	1.86992	2.16667
s019	b_009	reach	7623		2000	1847	3.42859	12.6456	5.42291	8.64572
s019	b_016	armmov	7023		2000	1780	6.1844	7.22098	21.2254	11.4951
s020	b_000	walking	5799		2000	1644	9.64677	14.1688	7.70575	4.93223
s020	b_003	mvc	7869		2000	1874	0.804201	15.9685	5.08082	2.94281
s020	b_004	rest	3847		2000	1427	0.315661	9.89031	0.804738	0
s020	b_005	exertion	8014		2000	1890	1.17698	7.55722	0.942809	3.10019
s020	b_006	reach	7480		2000	1831	1.81709	27.4156	5.04444	7.69547
s020	b_016	armmov	4657		2000	1517	4.92575	16.5373	5.47663	5.17855
s001	b_002	walking	5930		2400	1858	42.0547	12.6118	31.6257	7.49071
s001	b_004	mvc	4891		2400	1743	1.92408	29.4623	1.74536	7.13919
s001	b_005	exertion	5639		2400	1826	3.27665	12.6502	3.23144	3.49071
s001	b_006	rest	5458		2400	1806	0.432457	11.8483	1.07869	0
s001	b_007	reach	10251		2400	2339	8.63499	22.9989	4.82549	6.75266
s001	b_025	armmov	4084		2400	1653	6.1616	15.901	13.3674	22.2114
s002	b_001	walking	5429		2400	1803	5.70454	26.4658	6.21676	6.74254
s002	b_005	rest	4296		2400	1677	0.4643	9.38756	0.912023	2.44281
s002	b_006	exertion	8166		2400	2107	1.29284	20.2193	4.91292	5.18226
s002	b_007	reach	9940		2400	2304	3.75115	27.1862	6.98819	6.10819
s002	b_017	armmov	5597		2400	1821	8.87517	18.5501	8.75468	3.60948
s002	b_030	mvc	6616		2400	1935	7.10093	23.6959	6.78007	3.88562
s003	b_003	walking	5863		2400	1851	27.1244	9.53848	11.7377	2.98142
s003	b_005	mvc	5729		2400	1836	4.52915	31.6614	6.75717	7.83333
s003	b_007	exertion	8089		2400	2098	9.67862	14.023	7.62271	8.04723
s003	b_009	reach	6110		2400	1878	11.7458	42.7833	12.1761	7.77485
s003	b_024	armmov	5040		2400	1760	6.47134	70.9603	15.8432	9.63583
s003	b_027	discard	5350		2400	1794	7.09846	20.7511	35.1933	9.77177
s004	b_003	walking	6374		2400	1908	55.2826	14.8529	42.5884	9.07329
s004	b_005	mvc	8600		2400	2155	3.40533	14.5681	8.15615	4.88304
s004	b_006	rest	5154		2400	1772	1.02972	14.4838	1.80474	2
s004	b_007	exertion	10183		2400	2331	3.90462	22.1047	12.6958	4.16176
s004	b_008	reach	11619		2400	2491	6.17722	86.3762	10.8827	3.49071
s004	b_012	armmov	6484		2400	1920	1.58313	27.9372	6.07012	4.31476
s005	b_002	walking	5659		2400	1828	15.1149	13.095	5.25494	5.07037
s005	b_004	rest	3534		2400	1592	0.324261	8.74341	0.666667	0
s005	b_005	exertion	8610		2400	2156	6.01452	22.6075	26.4654	7.75628
s005	b_006	reach	6396		2400	1910	11.0367	57.6552	1.83333	7.52886
s005	b_021	armmov	4937		2400	1748	8.9218	91.2549	11.6878	16.778
s005	b_028	mvc	7015		2400	1979	0.657986	23.2761	2.72157	4.28652
s006	b_000	walking	4970		2400	1752	10.0294	28.2387	6.41179	5.96769
s006	b_004	rest	4538		2400	1704	1.46572	10.9644	1.45137	1.35385
s006	b_005	exertion	8269		2400	2118	3.19598	8.63866	3.93574	3.21895
s006	b_008	reach	7501		2400	2033	19.4865	88.4657	16.5772	16.148
s006	b_013	armmov	7245		2400	2005	3.92929	31.3338	9.51232	5.96285
s006	b_027	mvc	6550		2400	1927	3.25374	23.624	4.82743	7.33333
s007	b_001	walking	5362		2400	1795	9.78599	17.0392	9.74066	4.98142
s007	b_004	mvc	6841		2400	1960	1.35369	29.2748	7.8682	8.84086
s007	b_006	exertion	7722		2400	2058	1.1888	9.53744	0.333333	0
s007	b_009	reach	7658		2400	2050	8.01891	38.923	13.7918	5.21895
s007	b_020	armmov	4863		2400	1740	10.5218	54.688	31.0633	27.8116
s007	b_029	rest	4042		2400	1649	0.329996	8.59162	1.41202	10.6667
s008	b_002	walking	6648		2400	1938	1.81438	13.6885	33.4295	4.10819
s008	b_003	mvc	7304		2400	2011	2.06794	3.84245	17.8401	6.98577
s008	b_004	rest	4694		2400	1721	0.481634	5.92547	0.471405	0.666667
s008	b_005	exertion	9478		2400	2253	1.32706	11.7187	0.804738	0.666667
s008	b_008	reach	7619		2400	2046	4.77018	41.1151	7.68249	4
s008	b_012	armmov	5377		2400	1797	3.95205	19.5742	22.3385	6.23964
s009	b_001	walking	5271		2400	1785	20.9938	26.9957	24.3631	15.0258
s009	b_003	mvc	7522		2400	2035	4.55491	22.284	5.66696	168.583
s009	b_005	exertion	9165		2400	2218	5.85955	43.2765	8.92925	7.82585
s009	b_007	reach	6136		2400	1881	5.90845	32.9731	17.3633	9.4154
s009	b_016	discard	2540		2400	1482	17.6035	54.576	18.5282	7.78883
s009	b_020	mvc	4597		2400	1710	26.9188	53.2988	5.34443	28.5651
s010	b_002	walking	5012		2400	1756	6.46114	3.0432	13.7445	2.77485
s010	b_006	exertion	7585		2400	2042	2.56755	12.7234	2	0.666667
s010	b_007	reach	7883		2400	2075	10.9969	11.2732	14.912	8.58809
s010	b_015	armmov	6441		2400	1915	18.1052	151.955	6.24002	10.4819
s010	b_029	rest	3992		2400	1643	0.51034	13.71	1.49071	2.27614
s010	b_030	mvc	3732		2400	1614	6.38246	33.3396	19.6121	10.5585
s011	b_000	walking	5034		2400	1759	16.688	17.4462	22.6565	8
s011	b_003	mvc	6513		2400	1923	6.36611	23.5412	2.66667	5.15918
s011	b_005	exertion	7475		2400	2030	3.11294	15.4223	2.68742	4.71405
s011	b_006	reach	7018		2400	1979	4.65562	17.6674	7.72866	7.35969
s011	b_009	armmov	10369		2400	2352	5.5284	16.3414	1.33333	4.98142
s011	b_028	rest	3906		2400	1634	1.10913	16.185	1.13807	2
s012	b_000	walking	5585		2400	1820	40.8739	76.303	0.804738	25.0693
s012	b_003	mvc	5719		2400	1835	1.33627	18.4674	2.21676	5.76685
s012	b_004	rest	4079		2400	1653	0.759769	13.8969	1.13807	2.27614
s012	b_005	exertion	7696		2400	2055	0.456272	16.87	0.5	2.65738
s012	b_007	reach	7941		2400	2082	15.5395	48.3875	6.69871	36.5809
s012	b_011	armmov	5585		2400	1820	7.6364	69.4884	23.223	11.3753
s013	b_003	walking	5427		2400	1803	7.36378	11.9415	40.0831	6.21255
s013	b_004	mvc	6316		2400	1901	1.0767	27.0593	1	0.666667
s013	b_005	rest	4010		2400	1645	0.820677	18.6434	2.00831	2.02052
s013	b_006	exertion	7735		2400	2059	0.563673	27.8775	0.471405	2.15738
s013	b_007	reach	7321		2400	2013	4.88864	48.2117	8.07754	9.44738
s013	b_018	armmov	7263		2400	2007	14.6766	54.2213	7.03818	7.71027
s014	b_002	walking	5729		2400	1836	20.3058	16.5023	90.5914	7.9037
s014	b_003	mvc	7295		2400	2010	0.955161	15.8309	1.38743	2.55228
s014	b_005	exertion	8249		2400	2116	1.01951	8.52208	1.74755	1.60948
s014	b_007	reach	7948		2400	2083	5.83918	48.2354	11.8188	9.96724
s014	b_016	armmov	5328		2400	1792	15.0877	26.2609	12.2466	15.0495
s014	b_028	rest	3945		2400	1638	1.78558	9.84756	1.96212	0
s015	b_001	walking	6335		2400	1903	9.31272	17.7157	15.26	6.46288
s015	b_005	exertion	9504		2400	2256	1.56677	10.9595	3.27698	8.31195
s015	b_008	reach	6215		2400	1890	14.7396	71.7055	19.9896	32.4783
s015	b_023	armmov	5406		2400	1800	2.23165	11.4702	12.4672	6.4379
s015	b_028	rest	4542		2400	1704	0.416619	11.6536	0.833333	0.833333
s015	b_029	mvc	4482		2400	1698	1.65638	9.67197	3.81004	3.60819
s016	b_001	walking	5887		2400	1854	10.6204	18.5482	13.1536	4.38562
s016	b_004	rest	3823		2400	1624	0.516853	21.3602	0.804738	0.666667
s016	b_005	exertion	9298		2400	2233	0.427295	13.9897	3.07869	0.666667
s016	b_008	reach	7082		2400	1986	4.47586	28.5495	5.00641	7.32843
s016	b_020	armmov	5574		2400	1819	4.67077	47.5709	8.57655	6.84086
s016	b_029	mvc	7391		2400	2021	0.476751	11.7043	1.41421	2.15738
s017	b_001	walking	6432		2400	1914	64.7305	41.1244	37.1508	34.8098
s017	b_006	exertion	7687		2400	2054	1.83412	18.6864	2	4.4037
s017	b_008	reach	6853		2400	1961	6.34507	45.4116	6.933	18.1372
s017	b_017	armmov	5773		2400	1841	5.4132	56.5979	7.78627	33.0199
s017	b_029	rest	4070		2400	1652	0.502814	11.3642	1.07869	1.33333
s017	b_030	mvc	6335		2400	1903	4.24863	18.7245	9.63483	7.49071
s018	b_000	walking	4916		2400	1746	5.78859	26.1538	34	10.8693
s018	b_004	rest	3865		2400	1629	1.49069	14.9165	1.4714	5.66465
s018	b_005	exertion	7772		2400	2063	4.49	15.7043	2.9969	4.38433
s018	b_006	reach	10160		2400	2328	6.65327	29.3461	20.0357	15.129
s018	b_022	armmov	4704		2400	1722	27.2099	32.5773	6.81303	8.26255
s018	b_029	mvc	7277		2400	2008	4.75755	35.9534	23.0715	5.9379
s019	b_002	walking	5449		2400	1805	28.879	28.8848	28.2733	4.94281
s019	b_003	discard	2104		2400	1433	4.27437	62.1759	1.68718	8.68718
s019	b_004	mvc	6352		2400	1905	5.46498	75.6462	0	10.4885
s019	b_006	exertion	8355		2400	2128	0.500929	16.296	2.20326	2.16667
s019	b_009	reach	7623		2400	2047	4.3101	72.4065	4.63192	10.7476
s019	b_016	armmov	7023		2400	1980	9.29532	23.4786	23.0328	8.94281
s020	b_000	walking	5799		2400	1844	10.1707	14.3072	4.96448	3.71766
s020	b_003	mvc	7869		2400	2074	0.936671	22.2022	5.54059	4.16176
s020	b_004	rest	3847		2400	1627	0.388032	11.3159	0.804738	0
s020	b_005	exertion	8014		2400	2090	1.39345	9.55799	2	2.82405
s020	b_006	reach	7480		2400	2031	2.64954	32.3508	11.3563	8.82405
s020	b_016	armmov	4657		2400	1717	6.78095	16.3215	5.94281	6.45034
s001	b_002	walking	5930		2800	2058	47.7882	12.7155	32.2904	8.15738
s001	b_004	mvc	4891		2800	1943	2.35928	31.7369	2.35483	5.91742
s001	b_005	exertion	5639		2800	2026	4.25727	15.0625	5.95219	3.64809
s001	b_006	rest	5458		2800	2006	0.603073	13.9401	1.07869	0
s001	b_007	reach	10251		2800	2539	9.57584	46.5106	8.28306	9.0366
s001	b_025	armmov	4084		2800	1853	5.84755	15.7875	14.836	21.37
s002	b_001	walking	5429		2800	2003	7.02844	28.0036	12.5709	4.66047
s002	b_005	rest	4296		2800	1877	0.790249	10.0082	7.38247	5.30664
s002	b_006	exertion	8166		2800	2307	1.12278	29.0916	6.46771	6.22777
s002	b_007	reach	9940		2800	2504	4.08084	35.5245	6.06011	6.5909
s002	b_017	armmov	5597		2800	2021	9.83442	26.2116	8.59083	3.10019
s002	b_030	mvc	6616		2800	2135	8.86163	21.953	7.84604	4.31476
s003	b_003	walking	5863		2800	2051	27.413	12.2092	11.4044	6.67297
s003	b_005	mvc	5729		2800	2036	5.28466	34.0979	7.66884	9.8713
s003	b_007	exertion	8089		2800	2298	9.5583	15.5128	8.34139	8.08207
s003	b_009	reach	6110		2800	2078	11.8416	44.1686	18.8138	11.6295
s003	b_024	armmov	5040		2800	1960	8.19171	81.3304	14.7748	8.17494
s003	b_027	discard	5350		2800	1994	9.58697	36.5053	29.0317	9.10877
s004	b_003	walking	6374		2800	2108	59.8958	18.3751	65.3663	8.43274
s004	b_005	mvc	8600		2800	2355	3.55439	17.7787	8.56823	6.0026
s004	b_006	rest	5154		2800	1972	1.16493	14.4823	1.33333	1.33333
s004	b_007	exertion	10183		2800	2531	3.79325	23.8976	12.135	5.37633
s004	b_008	reach	11619		2800	2691	7.27423	75.6117	12.0034	8
s004	b_012	armmov	6484		2800	2120	1.63642	28.4354	7.86173	4.15738
s005	b_002	walking	5659		2800	2028	17.9235	14.0279	6.53369	5.22775
s005	b_004	rest	3534		2800	1792	0.496619	10.0966	0.666667	0
s005	b_005	exertion	8610		2800	2356	6.05971	31.5482	18.3409	9.32714
s005	b_006	reach	6396		2800	2110	12.0913	46.0849	5.59294	6.83333
s005	b_021	armmov	4937		2800	1948	10.8261	95.8683	11.3994	18.5604
s005	b_028	mvc	7015		2800	2179	0.836004	24.7634	2.78909	4.83442
s006	b_000	walking	4970		2800	1952	12.153	27.7017	6.54896	7.21895
s006	b_004	rest	4538		2800	1904	1.7964	12.2092	1.81853	2.16667
s006	b_005	exertion	8269		2800	2318	3.6051	9.5766	2.33023	2.27614
s006	b_008	reach	7501		2800	2233	21.6885	64.9988	17.5512	12.1364
s006	b_013	armmov	7245		2800	2205	5.62586	29.2427	7.07451	9.17255
s006	b_027	mvc	6550		2800	2127	3.47748	27.8707	3.30915	7.49509
s007	b_001	walking	5362		2800	1995	11.6769	19.5805	12.6746	4.47214
s007	b_004	mvc	6841		2800	2160	3.78119	28.8884	12.0873	8.22946
s007	b_006	exertion	7722		2800	2258	1.40075	11.471	1.72076	0.666667
s007	b_009	reach	7658		2800	2250	12.2673	38.4817	21.0269	15.7366
s007	b_020	armmov	4863		2800	1940	11.4517	72.8182	20.3701	29.3654
s007	b_029	rest	4042		2800	1849	0.390909	9.77182	1.41202	10.6667
s008	b_002	walking	6648		2800	2138	2.19797	14.7379	69.3831	7.39935
s008	b_003	mvc	7304		2800	2211	1.80753	5.25977	18.1621	5.9154
s008	b_004	rest	4694		2800	1921	0.688117	6.26939	0.471405	0.666667
s008	b_005	exertion	9478		2800	2453	1.66358	10.7353	0.804738	1.60948
s008	b_008	reach	7619		2800	2246	5.96716	36.6953	13.9802	6
s008	b_012	armmov	5377		2800	1997	4.04628	20.421	11.5646	7.72063
s009	b_001	walking	5271		2800	1985	40.1291	27.8845	44.2713	27.4991
s009	b_003	mvc	7522		2800	2235	6.31582	32.4581	6.75098	167.25
s009	b_005	exertion	9165		2800	2418	5.23467	44.3579	12.5377	14.1822
s009	b_007	reach	6136		2800	2081	8.41735	33.9953	11.9044	9.91932
s009	b_016	discard	2540		2800	1682	22.4402	37.9528	18.939	12.0654
s009	b_020	mvc	4597		2800	1910	27.6642	114.82	4.01512	28.2663
s010	b_002	walking	5012		2800	1956	7.88598	3.93971	6.96474	3.71766
s010	b_006	exertion	7585		2800	2242	2.88229	15.1808	0.666667	1.33333
s010	b_007	reach	7883		2800	2275	7.24307	38.7049	20.7312	12.2434
s010	b_015	armmov	6441		2800	2115	40.3561	61.5357	3.31476	12.7743
s010	b_029	rest	3992		2800	1843	0.7298	13.9245	1.21676	3.76685
s010	b_030	mvc	3732		2800	1814	15.3105	46.5659	29.8719	11.0363
s011	b_000	walking	5034		2800	1959	20.3268	19.1188	20.7274	8.4037
s011	b_003	mvc	6513		2800	2123	7.09079	17.735	2.36092	7.00882
s011	b_005	exertion	7475		2800	2230	3.34639	22.434	2.53859	3.77124
s011	b_006	reach	7018		2800	2179	4.86057	12.4822	13.6488	9.02934
s011	b_009	armmov	10369		2800	2552	4.91968	17.0923	2.36092	3.64809
s011	b_028	rest	3906		2800	1834	1.09502	19.1546	0.333333	2.77485
s012	b_000	walking	5585		2800	2020	42.4301	66.5584	0.804738	26.2159
s012	b_003	mvc	5719		2800	2035	1.7191	24.1991	2.05409	6.5909
s012	b_004	rest	4079		2800	1853	0.882666	13.4841	1.13807	2.94281
s012	b_005	exertion	7696		2800	2255	0.54551	16.3924	0.5	2.32405
s012	b_007	reach	7941		2800	2282	14.8488	79.4312	7.40715	55.981
s012	b_011	armmov	5585		2800	2020	8.24233	63.5225	19.1226	15.6355
s013	b_003	walking	5427		2800	2003	9.95143	12.8033	39.532	4.90612
s013	b_004	mvc	6316		2800	2101	1.39943	31.0668	1.53518	1.33333
s013	b_005	rest	4010		2800	1845	0.81952	30.4236	1.86339	1.35385
s013	b_006	exertion	7735		2800	2259	0.628086	33.1135	0.471405	1.60948
s013	b_007	reach	7321		2800	2213	5.20766	61.1876	13.9798	15.1546
s013	b_018	armmov	7263		2800	2207	14.4461	55.4276	7.48239	8.55893
s014	b_002	walking	5729		2800	2036	23.383	18.196	91.4783	11.5316
s014	b_003	mvc	7295		2800	2210	0.961129	17.0748	3.5183	2.55228
s014	b_005	exertion	8249		2800	2316	1.14074	10.6604	2.15738	3.07037
s014	b_007	reach	7948		2800	2283	6.07297	48.906	13.5515	10.0586
s014	b_016	armmov	5328		2800	1992	14.8112	34.242	13.0175	12.5275
s014	b_028	rest	3945		2800	1838	1.86378	11.8183	1.68817	0
s015	b_001	walking	6335		2800	2103	9.89999	13.8716	21.4329	6.34412
s015	b_005	exertion	9504		2800	2456	1.56491	10.8002	3.50539	6.21255
s015	b_008	reach	6215		2800	2090	15.0445	44.4878	26.2663	27.9873
s015	b_023	armmov	5406		2800	2000	3.78677	12.6704	15.4949	4.94281
s015	b_028	rest	4542		2800	1904	0.599465	14.2073	0.833333	0.833333
s015	b_029	mvc	4482		2800	1898	2.08037	10.0428	4.83689	2.83442
s016	b_001	walking	5887		2800	2054	13.1384	19.7281	13.2752	6.25243
s016	b_004	rest	3823		2800	1824	0.34427	23.4157	0.666667	0.666667
s016	b_005	exertion	9298		2800	2433	0.420358	15.8132	3.10238	1.33333
s016	b_008	reach	7082		2800	2186	5.04423	12.3004	5.70784	9.03535
s016	b_020	armmov	5574		2800	2019	3.93399	57.3116	6.69036	5.05099
s016	b_029	mvc	7391		2800	2221	0.607326	14.575	3.59011	3.76685
s017	b_001	walking	6432		2800	2114	95.1033	43.2893	35.5879	38.7983
s017	b_006	exertion	7687		2800	2254	1.65926	20.7787	3.9494	6.24383
s017	b_008	reach	6853		2800	2161	7.08933	49.7894	6.933	13.0366
s017	b_017	armmov	5773		2800	2041	6.3079	75.1619	7.5496	41.8961
s017	b_029	rest	4070		2800	1852	0.560105	12.0933	1.38743	0.666667
s017	b_030	mvc	6335		2800	2103	4.26271	22.5791	8.8179	5.88562
s018	b_000	walking	4916		2800	1946	5.19866	52.0448	0.333333	12.272
s018	b_004	rest	3865		2800	1829	1.49258	17.6172	1.07869	5.66465
s018	b_005	exertion	7772		2800	2263	4.76885	16.7102	3.18248	5.25724
s018	b_006	reach	10160		2800	2528	6.92977	30.3765	27.0129	16.5394
s018	b_022	armmov	4704		2800	1922	10.9977	64.447	7.94678	9.69277
s018	b_029	mvc	7277		2800	2208	6.61098	37.8031	26.4511	7.66565
s019	b_002	walking	5449		2800	2005	34.8275	40.7468	26.8287	6.67984
s019	b_003	discard	2104		2800	1633	4.42753	60.2696	2.06155	10.2749
s019	b_004	mvc	6352		2800	2105	5.39661	73.2968	0	11.0088
s019	b_006	exertion	8355		2800	2328	0.513545	18.9303	2.59068	1.5
s019	b_009	reach	7623		2800	2247	6.88699	94.236	6.79277	10.5902
s019	b_016	armmov	7023		2800	2180	9.69388	30.966	26.7697	12.7749
s020	b_000	walking	5799		2800	2044	12.8191	12.9882	5.07318	4.54171
s020	b_003	mvc	7869		2800	2274	1.02792	25.6823	5.64279	4.06601
s020	b_004	rest	3847		2800	1827	0.431065	12.1409	0.942809	0
s020	b_005	exertion	8014		2800	2290	1.56951	11.6236	1.72076	4.35821
s020	b_006	reach	7480		2800	2231	2.12719	36.8386	12.0816	8.04151
s020	b_016	armmov	4657		2800	1917	6.39947	19.2536	5.42735	4.26556
s001	b_002	walking	5930		3200	2258	49.2344	15.2574	32.1033	8.82405
s001	b_004	mvc	4891		3200	2143	2.02707	30.8934	3.0215	6.67208
s001	b_005	exertion	5639		3200	2226	3.85981	16.3734	5.09489	6.10819
s001	b_006	rest	5458		3200	2206	0.73825	16.3089	1.07869	0
s001	b_007	reach	10251		3200	2739	9.25503	35.6449	7.19596	8.52731
s001	b_025	armmov	4084		3200	2053	6.29162	15.5606	11.4173	29.4028
s002	b_001	walking	5429		3200	2203	8.42944	29.9795	8.97054	5.48452
s002	b_005	rest	4296		3200	2077	0.834549	9.12284	5.26072	4.06351
s002	b_006	exertion	8166		3200	2507	1.34545	34.2246	9.49783	4.88304
s002	b_007	reach	9940		3200	2704	4.72401	41.2067	6.79869	6.5909
s002	b_017	armmov	5597		3200	2221	11.8333	20.0934	10.4864	4.43352
s002	b_030	mvc	6616		3200	2335	10.3738	23.2567	6.47552	4.47214
s003	b_003	walking	5863		3200	2251	29.903	10.8009	26.1826	5.18226
s003	b_005	mvc	5729		3200	2236	5.71232	34.2894	11.3726	9.83333
s003	b_007	exertion	8089		3200	2498	9.54468	16.9628	9.23771	7.72933
s003	b_009	reach	6110		3200	2278	11.7601	35.835	6.73417	7.77485
s003	b_024	armmov	5040		3200	2160	10.5532	74.8882	7.17276	9.90729
s003	b_027	discard	5350		3200	2194	11.2827	193.454	40.7765	7.21543
s004	b_003	walking	6374		3200	2308	61.7008	19.6576	51.511	10.3544
s004	b_005	mvc	8600		3200	2555	4.0109	19.2746	6.27903	5.17855
s004	b_006	rest	5154		3200	2172	1.4339	15.0374	1.80474	1.33333
s004	b_007	exertion	10183		3200	2731	4.28068	26.6379	12.1362	5.79973
s004	b_008	reach	11619		3200	2891	6.52475	66.602	13.2654	5.71766
s004	b_012	armmov	6484		3200	2320	2.07539	28.5692	15.189	6.48577
s005	b_002	walking	5659		3200	2228	20.1153	16.3404	7.6439	5.96769
s005	b_004	rest	3534		3200	1992	0.484022	11.6825	0.666667	0
s005	b_005	exertion	8610		3200	2556	7.20037	27.5885	31.3253	10.1082
s005	b_006	reach	6396		3200	2310	15.0762	42.9779	2.40273	7.43542
s005	b_021	armmov	4937		3200	2148	10.3653	83.6738	12.5534	14.8866
s005	b_028	mvc	7015		3200	2379	0.774497	30.183	4.66274	4.28652
s006	b_000	walking	4970		3200	2152	12.9931	31.2799	10.3548	6.48577
s006	b_004	rest	4538		3200	2104	2.01724	14.6186	2.74128	1.5
s006	b_005	exertion	8269		3200	2518	4.04589	12.5541	3.95462	4.77485
s006	b_008	reach	7501		3200	2433	27.7782	211.022	14.6419	34.9352
s006	b_013	armmov	7245		3200	2405	6.41382	12.9953	9.51804	5.49071
s006	b_027	mvc	6550		3200	2327	3.29331	28.1352	5.02369	8.11339
s007	b_001	walking	5362		3200	2195	14.0687	20.7627	14.1949	4.82405
s007	b_004	mvc	6841		3200	2360	4.86524	31.0795	10.7928	6.45034
s007	b_006	exertion	7722		3200	2458	1.55333	13.4297	0.804738	2.43352
s007	b_009	reach	7658		3200	2450	13.9154	42.5524	10.6745	13.8255
s007	b_020	armmov	4863		3200	2140	11.7646	80.425	45.6213	32.9855
s007	b_029	rest	4042		3200	2049	0.366806	10.5674	1.72076	10.6667
s008	b_002	walking	6648		3200	2338	2.75702	16.1627	57.0999	8.96511
s008	b_003	mvc	7304		3200	2411	2.43274	5.7021	17.5251	7.7382
s008	b_004	rest	4694		3200	2121	0.772367	7.09948	0.471405	0
s008	b_005	exertion	9478		3200	2653	2.00203	12.9326	0.666667	3.4154
s008	b_008	reach	7619		3200	2446	7.90314	42.5221	10.5136	6
s008	b_012	armmov	5377		3200	2197	5.77992	24.2859	24.6925	8.43616
s009	b_001	walking	5271		3200	2185	40.7287	28.8386	32.7971	38.7487
s009	b_003	mvc	7522		3200	2435	6.55096	31.5602	7.06354	263.84
s009	b_005	exertion	9165		3200	2618	5.87862	37.4032	11.0282	12.1655
s009	b_007	reach	6136		3200	2281	10.9968	36.992	18.4103	7.48142
s009	b_016	discard	2540		3200	1882	21.7728	48.1086	18.7365	10.7164
s009	b_020	mvc	4597		3200	2110	29.2083	67.6617	7	29.5712
s010	b_002	walking	5012		3200	2156	9.32271	4.79453	7.01512	4.10819
s010	b_006	exertion	7585		3200	2442	3.2737	18.6368	1.79505	2.82405
s010	b_007	reach	7883		3200	2475	7.1556	44.4814	21.2945	12.0525
s010	b_015	armmov	6441		3200	2315	42.5823	170.973	2.27698	12.7743
s010	b_029	rest	3992		3200	2043	0.741376	14.9324	0.804738	3.60948
s010	b_030	mvc	3732		3200	2014	12.6853	23.1239	22.0446	14.4969
s011	b_000	walking	5034		3200	2159	25.2467	21.3637	22.0604	10.1202
s011	b_003	mvc	6513		3200	2323	6.70407	21.6326	0.942809	8.55397
s011	b_005	exertion	7475		3200	2430	3.67553	24.9362	4.73756	5.74749
s011	b_006	reach	7018		3200	2379	6.35321	28.6343	13.3171	13.1017
s011	b_009	armmov	10369		3200	2752	6.26075	16.8214	1	2.74874
s011	b_028	rest	3906		3200	2034	1.31286	19.6283	0.666667	2.77485
s012	b_000	walking	5585		3200	2220	45.9152	81.9751	0.804738	30.2657
s012	b_003	mvc	5719		3200	2235	2.04628	27.4499	2.50441	6.4379
s012	b_004	rest	4079		3200	2053	0.893622	17.2656	1.13807	2.27614
s012	b_005	exertion	7696		3200	2455	0.61093	16.183	0.5	2.32405
s012	b_007	reach	7941		3200	2482	16.7068	65.3833	7.40715	55.3668
s012	b_011	armmov	5585		3200	2220	9.52599	65.286	31.8397	14.4149
s013	b_003	walking	5427		3200	2203	10.5781	15.1102	38.3629	6.68666
s013	b_004	mvc	6316		3200	2301	1.86	32.6644	2.43352	0.666667
s013	b_005	rest	4010		3200	2045	1.10523	34.5916	2.34027	2.02052
s013	b_006	exertion	7735		3200	2459	0.895002	34.9533	0.471405	0
s013	b_007	reach	7321		3200	2413	6.27749	69.4516	13.194	13.1904
s013	b_018	armmov	7263		3200	2407	17.4115	61.4132	15.7944	4.35821
s014	b_002	walking	5729		3200	2236	26.9257	19.9718	81.8174	11.5
s014	b_003	mvc	7295		3200	2410	1.23868	26.0632	0.471405	2.55228
s014	b_005	exertion	8249		3200	2516	1.4142	10.8741	4.33023	4.77485
s014	b_007	reach	7948		3200	2483	7.14231	54.7259	21.9445	10.0586
s014	b_016	armmov	5328		3200	2192	15.9637	26.126	13.2942	14.0182
s014	b_028	rest	3945		3200	2038	2.10254	12.0823	1.21676	0
s015	b_001	walking	6335		3200	2303	11.6773	21.5578	18.8742	6.34412
s015	b_005	exertion	9504		3200	2656	1.66058	11.1381	3.87792	3.5989
s015	b_008	reach	6215		3200	2290	18.906	104.685	16.0667	117.382
s015	b_023	armmov	5406		3200	2200	6.18747	42.8907	19.4764	5.84522
s015	b_028	rest	4542		3200	2104	0.606028	16.6132	0.833333	0.166667
s015	b_029	mvc	4482		3200	2098	3.08783	12.783	7.5779	7.60625
s016	b_001	walking	5887		3200	2254	14.2458	19.935	13.247	3.9379
s016	b_004	rest	3823		3200	2024	0.433062	24.1848	0.804738	0.666667
s016	b_005	exertion	9298		3200	2633	0.372539	14.9449	3.07869	1.33333
s016	b_008	reach	7082		3200	2386	6.29742	27.0887	8.06321	9.76347
s016	b_020	armmov	5574		3200	2219	4.77608	104.277	6.44152	144.882
s016	b_029	mvc	7391		3200	2421	0.445703	30.282	4.17665	3.76685
s017	b_001	walking	6432		3200	2314	95.0337	44.8409	34.5436	39.4897
s017	b_006	exertion	7687		3200	2454	2.19953	22.2766	5.27918	6.24383
s017	b_008	reach	6853		3200	2361	7.17127	45.6499	9.39351	12.3388
s017	b_017	armmov	5773		3200	2241	8.03009	59.801	5.08961	49.883
s017	b_029	rest	4070		3200	2052	0.602903	13.3965	1.38743	1.33333
s017	b_030	mvc	6335		3200	2303	4.20802	23.9199	8.37301	6.15738
s018	b_000	walking	4916		3200	2146	27.9518	28.8235	0.333333	12.272
s018	b_004	rest	3865		3200	2029	1.57333	19.4081	0.666667	6.10594
s018	b_005	exertion	7772		3200	2463	5.52166	22.8463	5.70708	5.55672
s018	b_006	reach	10160		3200	2728	7.43551	34.1934	35.4142	14.2255
s018	b_022	armmov	4704		3200	2122	27.554	33.5983	5.29748	12.1386
s018	b_029	mvc	7277		3200	2408	7.66529	108.882	19.8221	26.7486
s019	b_002	walking	5449		3200	2205	36.0048	46.1741	81.9014	10.9515
s019	b_003	discard	2104		3200	1833	4.54308	131.896	1.68718	11.0163
s019	b_004	mvc	6352		3200	2305	6.3952	69.91	0	7.18901
s019	b_006	exertion	8355		3200	2528	0.46885	18.9528	2.28195	1.5
s019	b_009	reach	7623		3200	2447	8.03797	101.983	8.75955	109.217
s019	b_016	armmov	7023		3200	2380	13.07	37.1376	24.769	9.52834
s020	b_000	walking	5799		3200	2244	14.5645	15.5822	32.4705	3.92423
s020	b_003	mvc	7869		3200	2474	1.41161	27.7323	7.4682	4.66667
s020	b_004	rest	3847		3200	2027	0.519705	13.3147	0.942809	0
s020	b_005	exertion	8014		3200	2490	1.84971	11.9901	2.13807	2.94281
s020	b_006	reach	7480		3200	2431	2.51633	38.665	17.6553	11.3333
s020	b_016	armmov	4657		3200	2117	5.62023	26.9717	8.28371	6.58032
[truncated: 1 more columns]

## Sheet: Fig3a_STC
General						Errors						Average per Tracker						Average per Subject							Figure
Subject	Video	Type	Frames		Correction Frames	LK	CSRT	MOSSE	KCF		Subject	Correction	LK	CSRT	MOSSE	KCF		Correction	Stat	LK	CSRT	MOSSE	KCF		Correction	LK		CSRT		MOSSE		KCF
s001	b_002	walking	5930		1	30.857	9.80276	22.3062	4.83504		s001	1	15.7861	23.3042	18.5692	13.5679		1	AVG	12.692	25.0679	23.5823	17.8979			AVG	STE	AVG	STE	AVG	STE	AVG	STE
s001	b_004	mvc	4891		1	12.6213	15.3814	21.4887	14.7011		s001	2	10.2053	13.1458	15.563	10.0924		1	STD	2.91966	6.72148	5.15705	8.05174		1	12.692	0.652856	25.0679	1.50297	23.5823	1.15315	17.8979	1.80042
s001	b_005	exertion	5639		1	5.10037	10.1611	7.74459	5.75704		s001	3	7.03996	10.0039	10.0038	7.25364		1	N	20	20	20	20		2	8.69782	0.442522	16.1772	0.908681	17.2698	0.837185	12.4007	1.15107
s001	b_006	rest	5458		1	2.32874	7.72584	4.51901	4.38541		s001	4	6.8605	6.87047	8.46316	6.00757		1	STE	0.652856	1.50297	1.15315	1.80042		3	6.02555	0.309877	14.0033	0.953476	13.6479	0.62932	10.086	0.995583
s001	b_007	reach	10251		1	28.5457	81.9926	31.5347	27.4649		s001	Speed	7.51702	5.41981	20.2255	16.5684		2	AVG	8.69782	16.1772	17.2698	12.4007		4	5.46311	0.353434	6.91724	0.399504	8.22254	0.413494	5.72813	0.67339
s001	b_025	armmov	4084		1	15.2634	14.7612	23.8216	24.2639		s002	1	10.0291	18.2523	18.2811	11.5538		2	STD	1.97902	4.06374	3.744	5.14773
s002	b_001	walking	5429		1	7.51535	11.937	14.2086	5.43964		s002	2	7.13883	10.9207	13.0592	8.52958		2	N	20	20	20	20
s002	b_005	rest	4296		1	2.66825	9.92104	5.00654	6.37		s002	3	5.28601	11.0088	11.8077	6.86593		2	STE	0.442522	0.908681	0.837185	1.15107
s002	b_006	exertion	8166		1	7.22559	21.3794	11.939	11.9124		s002	4	4.29915	5.71625	7.61043	4.19775		3	AVG	6.02555	14.0033	13.6479	10.086
s002	b_007	reach	9940		1	17.0821	27.1684	40.3111	20.9381		s002	Speed	7.8409	5.22522	20.0988	17.6215		3	STD	1.38581	4.26407	2.81441	4.45238
s002	b_017	armmov	5597		1	16.7804	24.3802	22.9482	18.1686		s003	1	12.4816	28.8759	35.3297	18.1621		3	N	20	20	20	20
s002	b_030	mvc	6616		1	8.90273	14.728	15.273	6.49429		s003	2	8.70093	16.0415	24.9854	12.3865		3	STE	0.309877	0.953476	0.62932	0.995583
s003	b_003	walking	5863		1	11.6816	13.5118	15.9528	6.68609		s003	3	5.77199	13.5423	15.5215	9.44742		4	AVG	5.46311	6.91724	8.22254	5.72813
s003	b_005	mvc	5729		1	13.0298	26.5235	34.0411	25.7867		s003	4	4.60015	8.07026	10.3291	4.70043		4	STD	1.5806	1.78663	1.8492	3.01149
s003	b_007	exertion	8089		1	6.70356	23.6184	19.6663	13.3234		s003	Speed	8.30259	6.13894	20.1196	16.4549		4	N	20	20	20	20
s003	b_009	reach	6110		1	19.2282	36.9235	50.5268	23.4671		s004	1	15.5468	31.8375	25.9157	12.83		4	STE	0.353434	0.399504	0.413494	0.67339
s003	b_024	armmov	5040		1	12.3242	28.4872	28.2094	15.6558		s004	2	9.8714	15.4627	19.3938	9.31251		Speed	AVG	8.01872	5.03178	19.8886	16.3991
s003	b_027	discard	5350		1	11.9222	44.1909	63.5817	24.0534		s004	3	5.10653	19.6348	14.8103	7.0972		Speed	STD	0.285383	0.975406	0.341035	0.375712
s004	b_003	walking	6374		1	35.2863	12.1305	44.1625	13.603		s004	4	4.89133	5.78719	7.59958	3.4988		Speed	N	20	20	20	20
s004	b_005	mvc	8600		1	7.14485	17.969	10.974	14.7285		s004	Speed	7.95406	5.56651	20.2077	16.3267		Speed	STE	0.0638136	0.218107	0.0762577	0.0840118
s004	b_006	rest	5154		1	3.88203	8.82932	4.02817	4.67108		s005	1	10.9812	22.6227	16.5527	12.9784
s004	b_007	exertion	10183		1	8.80058	21.8213	28.0715	11.0625		s005	2	8.09414	12.5686	13.8222	9.3702
s004	b_008	reach	11619		1	14.2768	83.6502	31.0156	22.4479		s005	3	5.59551	9.23582	13.1169	7.47075
s004	b_012	armmov	6484		1	23.8904	46.6248	37.2427	10.4667		s005	4	4.96934	5.5539	6.35958	4.61308
s005	b_002	walking	5659		1	12.8464	16.829	15.9773	12.1214		s005	Speed	8.38333	6.01093	20.0854	16.3389
s005	b_004	rest	3534		1	4.06219	4.55876	4.74829	4.56666		s006	1	11.118	38.9426	20.4122	15.4576
s005	b_005	exertion	8610		1	14.285	48.2426	14.2916	11.5918		s006	2	9.3494	19.0399	15.4885	13.0935
s005	b_006	reach	6396		1	8.64175	16.4862	12.9184	19.2109		s006	3	6.52497	17.2558	11.5545	9.1333
s005	b_021	armmov	4937		1	12.3449	20.9641	28.3972	13.2698		s006	4	4.97809	7.31658	6.53606	7.74392
s005	b_028	mvc	7015		1	13.707	28.6553	22.9835	17.1099		s006	Speed	7.79909	4.551	20.3224	16.3771
s006	b_000	walking	4970		1	9.94206	16.6957	21.3806	10.8324		s007	1	11.2121	22.4246	20.4122	15.5915
s006	b_004	rest	4538		1	3.46174	8.7416	4.92312	3.65508		s007	2	8.10891	13.817	15.4885	9.64656
s006	b_005	exertion	8269		1	12.619	15.375	20.3121	15.7074		s007	3	6.18635	11.6976	11.5545	9.46697
s006	b_008	reach	7501		1	20.818	148.935	34.6183	41.7143		s007	4	4.19473	6.68608	6.53606	3.69566
s006	b_013	armmov	7245		1	15.6144	31.9582	33.2747	14.0805		s007	Speed	7.8009	6.33099	20.3224	16.2826
s006	b_027	mvc	6550		1	4.25263	11.95	7.96427	6.75603		s008	1	11.0434	15.1733	20.9179	15.5932
s007	b_001	walking	5362		1	7.53978	9.47907	21.3806	8.30054		s008	2	6.57072	12.223	15.2082	12.2594
s007	b_004	mvc	6841		1	11.537	17.7672	4.92312	14.3061		s008	3	4.34146	8.84713	13.8094	10.2815
s007	b_006	exertion	7722		1	11.6384	18.4742	20.3121	14.5075		s008	4	4.61106	4.64942	5.86847	6.93117
s007	b_009	reach	7658		1	20.0575	32.9063	34.6183	16.8371		s008	Speed	8.20052	5.57118	20.0524	16.3317
s007	b_020	armmov	4863		1	12.6456	46.4027	33.2747	26.5476		s009	1	13.3164	18.1773	28.5031	17.8281
s007	b_029	rest	4042		1	3.85432	9.5181	7.96427	13.05		s009	2	8.56393	13.6904	18.5394	12.6477
s008	b_002	walking	6648		1	9.01784	9.86231	18.9685	13.375		s009	3	6.18594	10.9665	17.5462	10.1585
s008	b_003	mvc	7304		1	13.8674	18.916	22.5357	10.4914		s009	4	5.22374	6.55717	10.509	4.66925
s008	b_004	rest	4694		1	2.02495	6.12773	16.8699	3.61336		s009	Speed	8.13035	5.72144	19.561	16.3596
s008	b_005	exertion	9478		1	6.76921	15.4679	40.2494	23.223		s010	1	10.7922	28.3317	18.5251	13.2853
s008	b_008	reach	7619		1	18.7809	26.0756	18.1942	27.3678		s010	2	6.95546	14.3045	13.5543	9.73471
s008	b_012	armmov	5377		1	15.8001	14.5901	8.68982	15.4887		s010	3	5.33241	14.9681	11.3812	7.89525
s009	b_001	walking	5271		1	19.0117	14.5511	42.292	18.1578		s010	4	4.716	5.54668	6.0056	4.76006
s009	b_003	mvc	7522		1	9.11714	21.5555	18.4995	13.3915		s010	Speed	7.93915	6.00178	19.9541	16.437
s009	b_005	exertion	9165		1	11.2127	27.1926	21.2986	17.5419		s011	1	11.194	26.6016	18.4154	24.5047
s009	b_007	reach	6136		1	8.3681	17.7024	18.9975	16.5304		s011	2	6.26028	16.9035	14.0122	14.6625
s009	b_016	discard	2540		1	18.22	11.6671	27.6479	15.9902		s011	3	4.75495	18.884	10.7407	12.725
s009	b_020	mvc	4597		1	13.9685	16.395	42.2833	25.3566		s011	4	4.24043	5.46822	7.41347	4.25073
s010	b_002	walking	5012		1	5.76969	6.85233	11.6813	7.83962		s011	Speed	7.82874	6.46983	19.9312	16.5052
s010	b_006	exertion	7585		1	7.09827	10.1304	18.6195	8.47875		s012	1	10.8919	26.0021	25.2372	17.8106
s010	b_007	reach	7883		1	13.5565	39.2633	25.7433	14.88		s012	2	7.48268	16.0676	17.8309	12.1594
s010	b_015	armmov	6441		1	24.6034	91.6692	30.6346	33.5052		s012	3	5.43766	12.9218	13.5334	10.4457
s010	b_029	rest	3992		1	2.91763	8.30188	3.13804	3.61106		s012	4	4.77762	5.8246	9.54783	5.13362
s010	b_030	mvc	3732		1	10.8079	13.773	21.334	11.3972		s012	Speed	7.85716	4.40949	19.5941	16.1037
s011	b_000	walking	5034		1	9.70794	13.9354	16.9452	9.44754		s013	1	12.6534	25.2615	23.2436	15.4948
s011	b_003	mvc	6513		1	10.1371	10.4829	12.4743	12.74		s013	2	8.33741	17.2204	14.349	10.4082
s011	b_005	exertion	7475		1	8.70777	30.4334	16.9922	75.5231		s013	3	5.64876	13.1027	12.3536	8.58418
s011	b_006	reach	7018		1	12.8526	30.9829	28.784	26.0649		s013	4	5.46951	6.92485	8.26655	5.33996
s011	b_009	armmov	10369		1	21.6272	65.9199	31.3974	19.594		s013	Speed	8.37298	4.73672	19.7578	16.0824
s011	b_028	rest	3906		1	4.13153	7.85468	3.8994	3.65869		s014	1	12.175	20.7049	28.2438	17.601
s012	b_000	walking	5585		1	15.1619	29.0131	41.1856	20.957		s014	2	9.58932	14.3656	21.0268	12.5126
s012	b_003	mvc	5719		1	5.40064	17.7601	9.2503	8.17003		s014	3	6.68541	13.8662	17.9619	9.76221
s012	b_004	rest	4079		1	2.84366	7.99328	4.47248	4.40101		s014	4	5.54455	6.04785	8.84929	5.12705
s012	b_005	exertion	7696		1	7.11796	27.4658	24.6131	9.51201		s014	Speed	7.62549	3.68741	19.5791	16.006
s012	b_007	reach	7941		1	19.1042	34.6401	43.2313	46.2172		s015	1	15.9314	20.4187	21.6021	18.2361
s012	b_011	armmov	5585		1	15.7232	39.1402	28.6702	17.6064		s015	2	9.82462	19.2108	15.6073	12.2251
s013	b_003	walking	5427		1	29.5351	14.9103	30.2282	18.2422		s015	3	7.32284	11.7751	13.8758	9.98719
s013	b_004	mvc	6316		1	8.42702	24.1153	10.3332	7.78263		s015	4	7.99665	7.76276	11.2041	6.69581
s013	b_005	rest	4010		1	4.30831	14.1389	4.46628	4.58897		s015	Speed	7.70681	4.68465	19.6669	16.1652
s013	b_006	exertion	7735		1	7.57097	23.3744	15.935	14.1973		s016	1	10.3026	21.6436	22.1684	16.4779
s013	b_007	reach	7321		1	12.2082	35.7604	41.2635	27.6745		s016	2	7.7221	19.0374	15.3333	12.2893
s013	b_018	armmov	7263		1	13.8706	39.2698	37.2354	20.4833		s016	3	5.48978	13.1735	11.7293	9.51604
s014	b_002	walking	5729		1	16.9075	12.7525	37.5987	13.0564		s016	4	4.67897	9.35274	7.43324	5.24579
s014	b_003	mvc	7295		1	5.45326	19.4518	15.0196	10.9342		s016	Speed	8.30752	3.68716	19.1177	16.0226
s014	b_005	exertion	8249		1	7.45223	21.9197	29.667	10.3593		s017	1	15.7217	27.5912	25.7172	12.2035
s014	b_007	reach	7948		1	26.5789	42.3672	51.6051	40.801		s017	2	10.3136	20.1742	17.9635	7.9266
s014	b_016	armmov	5328		1	13.2882	22.498	30.2489	24.4045		s017	3	5.86721	19.2132	14.0402	6.35157
s014	b_028	rest	3945		1	3.36975	5.23988	5.32327	6.05064		s017	4	6.87508	10.1468	7.44081	3.26378
s015	b_001	walking	6335		1	17.7249	9.26817	20.0021	7.04852		s017	Speed	7.87831	3.71894	19.8	16.2453
s015	b_005	exertion	9504		1	11.958	21.6673	19.5115	20.2575		s018	1	13.0562	35.2354	28.2252	29.8598
s015	b_008	reach	6215		1	30.575	38.168	40.6619	34.7151		s018	2	10.2797	20.1402	22.2176	18.1911
s015	b_023	armmov	5406		1	23.5897	35.7755	33.1627	34.0833		s018	3	7.33437	19.7949	15.085	15.5429
s015	b_028	rest	4542		1	2.24547	7.4869	3.36407	2.94695		s018	4	6.6125	8.1706	9.36832	5.76986
s015	b_029	mvc	4482		1	9.49551	10.1466	12.9106	10.3654		s018	Speed	8.54365	5.27285	20.2625	16.4362
s016	b_001	walking	5887		1	10.6924	12.672	28.9457	6.95991		s019	1	21.2304	35.5046	33.3971	46.6422
s016	b_004	rest	3823		1	4.51111	11.6563	6.68836	6.21193		s019	2	14.701	28.1732	26.0373	31.7325
s016	b_005	exertion	9298		1	8.23133	21.0137	12.1319	10.6652		s019	3	10.5174	22.7908	21.3233	26.6261
s016	b_008	reach	7082		1	11.1201	13.7267	23.941	17.2714		s019	4	10.284	11.3048	12.4771	17.5805
s016	b_020	armmov	5574		1	16.1806	48.9287	36.9824	41.4599		s019	Speed	8.29266	3.35066	19.8115	16.2022
s016	b_029	mvc	7391		1	11.0802	21.8639	24.3209	16.2992		s020	1	8.3767	14.4529	21.9762	12.2797
s017	b_001	walking	6432		1	48.1832	33.6435	61.4135	15.9368		s020	2	5.88657	11.0369	15.9161	8.83297
s017	b_006	exertion	7687		1	9.70807	17.1137	21.3535	18.3452		s020	3	4.08147	7.38262	11.209	7.10968
s017	b_008	reach	6853		1	11.9936	31.3352	28.386	15.6006		s020	4	3.43868	4.58752	6.63312	5.33774
s017	b_017	armmov	5773		1	16.7884	66.3811	24.0072	10.9781		s020	Speed	8.09319	4.08	19.3012	17.1146
s017	b_029	rest	4070		1	2.8624	6.96851	3.45375	3.55474
s017	b_030	mvc	6335		1	4.79419	10.1049	15.6895	8.80567
s018	b_000	walking	4916		1	12.3772	70.3203	28.3509	12.8624
s018	b_004	rest	3865		1	2.38713	6.49122	3.30635	6.22686
s018	b_005	exertion	7772		1	10.7338	60.2866	41.9179	111.325
s018	b_006	reach	10160		1	16.5855	16.9929	35.527	12.3677
s018	b_022	armmov	4704		1	26.6117	35.1765	44.2752	25.0866
s018	b_029	mvc	7277		1	9.64189	22.145	15.9739	11.2901
s019	b_002	walking	5449		1	16.7123	19.8754	18.5229	11.6583
s019	b_003	discard	2104		1	8.83805	12.31	32.8063	53.6922
s019	b_004	mvc	6352		1	50.3527	51.1994	65.0935	106.934
s019	b_006	exertion	8355		1	12.4224	18.5555	14.5567	19.5368
s019	b_009	reach	7623		1	26.8858	81.6177	47.575	59.3906
s019	b_016	armmov	7023		1	12.1713	29.4697	21.8284	28.6417
s020	b_000	walking	5799		1	6.34287	14.5476	22.2262	6.0168
s020	b_003	mvc	7869		1	6.73587	14.4139	21.5679	13.8791
s020	b_004	rest	3847		1	3.09278	6.60163	4.60468	4.56181
s020	b_005	exertion	8014		1	4.98983	8.68493	20.4537	15.2668
s020	b_006	reach	7480		1	12.2068	23.2965	41.7967	18.5236
s020	b_016	armmov	4657		1	16.892	19.173	21.2082	15.4304
s001	b_002	walking	5930		2	17.1162	7.96217	19.6249	3.66803
s001	b_004	mvc	4891		2	7.69537	12.114	13.5159	9.98911
s001	b_005	exertion	5639		2	2.6313	6.03755	5.73092	4.21089
s001	b_006	rest	5458		2	2.72965	5.75145	3.6257	3.58714
s001	b_007	reach	10251		2	21.5583	36.3134	32.1199	21.5824
s001	b_025	armmov	4084		2	9.50088	10.6964	18.7607	17.5167
s002	b_001	walking	5429		2	3.87733	8.71828	9.95425	4.18918
s002	b_005	rest	4296		2	1.95946	6.82382	4.15215	4.88488
s002	b_006	exertion	8166		2	3.60382	11.86	9.76739	8.12682
s002	b_007	reach	9940		2	14.9088	17.5639	19.9974	14.8504
s002	b_017	armmov	5597		2	11.6353	12.5653	22.3004	12.8832
s002	b_030	mvc	6616		2	6.84833	7.99268	12.1837	6.24297
s003	b_003	walking	5863		2	6.86191	6.07254	12.4787	4.86722
s003	b_005	mvc	5729		2	8.89926	14.5898	19.0761	15.226
s003	b_007	exertion	8089		2	5.18586	10.6548	10.3932	7.28272
s003	b_009	reach	6110		2	11.6566	21.0999	33.6104	18.1921
s003	b_024	armmov	5040		2	9.09372	21.8829	30.9917	13.2587
s003	b_027	discard	5350		2	10.5083	21.9492	43.3621	15.4925
s004	b_003	walking	6374		2	25.9742	8.9356	42.0563	9.31312
s004	b_005	mvc	8600		2	5.29236	12.8537	10.9135	12.0954
s004	b_006	rest	5154		2	2.64425	5.01123	2.39927	2.60479
s004	b_007	exertion	10183		2	5.4336	10.0826	13.9574	6.55023
s004	b_008	reach	11619		2	9.83301	39.4699	24.0458	16.8044
s004	b_012	armmov	6484		2	10.051	16.423	22.9909	8.50706
s005	b_002	walking	5659		2	7.13508	7.14452	23.5086	8.73649
s005	b_004	rest	3534		2	3.33938	3.92099	3.62008	3.56731
s005	b_005	exertion	8610		2	8.46975	21.8907	10.0126	8.14859
s005	b_006	reach	6396		2	5.65081	15.2	9.87536	12.8903
s005	b_021	armmov	4937		2	13.7136	16.204	23.0725	13.4068
s005	b_028	mvc	7015		2	10.2563	11.0513	12.844	9.47165
s006	b_000	walking	4970		2	6.59695	13.0555	14.4711	8.17031
s006	b_004	rest	4538		2	2.62285	5.76368	3.76344	3.19914
s006	b_005	exertion	8269		2	6.26302	8.89609	15.6438	9.86926
s006	b_008	reach	7501		2	23.0953	42.3314	37.1769	39.925
s006	b_013	armmov	7245		2	14.0424	36.5305	13.9565	11.603
s006	b_027	mvc	6550		2	3.4759	7.66206	7.91921	5.79413
s007	b_001	walking	5362		2	4.26823	6.37064	14.4711	6.72319
s007	b_004	mvc	6841		2	10.4227	13.2566	3.76344	7.50998
s007	b_006	exertion	7722		2	5.15398	10.499	15.6438	8.00624
s007	b_009	reach	7658		2	12.2588	19.8654	37.1769	9.69725
s007	b_020	armmov	4863		2	13.9906	27.7819	13.9565	17.0856
s007	b_029	rest	4042		2	2.55917	5.12844	7.91921	8.8571
s008	b_002	walking	6648		2	5.6045	7.90712	12.4091	9.58614
s008	b_003	mvc	7304		2	8.2212	16.4832	13.0766	11.3671
s008	b_004	rest	4694		2	2.10359	3.7567	15.5029	2.55135
s008	b_005	exertion	9478		2	3.30179	11.7148	31.9767	20.2504
s008	b_008	reach	7619		2	10.9601	17.5798	12.7503	19.0071
s008	b_012	armmov	5377		2	9.23318	15.8962	5.53367	10.7945
s009	b_001	walking	5271		2	10.2232	9.99248	17.6928	13.2846
s009	b_003	mvc	7522		2	5.85536	16.6014	10.0556	7.97708
s009	b_005	exertion	9165		2	5.67853	14.5424	14.8034	13.8327
s009	b_007	reach	6136		2	8.04466	9.77949	16.6298	11.0907
s009	b_016	discard	2540		2	10.9047	10.6106	22.1788	11.7315
s009	b_020	mvc	4597		2	10.6771	20.6158	29.8763	17.9693
s010	b_002	walking	5012		2	4.41894	7.76938	9.07633	6.94939
s010	b_006	exertion	7585		2	4.35431	7.65393	13.0056	7.44285
s010	b_007	reach	7883		2	8.28454	21.4454	20.4849	11.8896
s010	b_015	armmov	6441		2	14.9764	31.7468	18.9647	20.5345
s010	b_029	rest	3992		2	1.86107	5.02123	2.45732	2.44409
s010	b_030	mvc	3732		2	7.83751	12.1901	17.3372	9.14791
s011	b_000	walking	5034		2	6.76467	8.83608	12.6575	6.32365
s011	b_003	mvc	6513		2	5.89922	9.75826	14.4905	10.8692
s011	b_005	exertion	7475		2	5.57842	15.9825	10.7748	35.7647
s011	b_006	reach	7018		2	7.85322	20.3003	22.4267	16.0711
s011	b_009	armmov	10369		2	9.1389	42.0911	20.3407	15.889
s011	b_028	rest	3906		2	2.32723	4.45275	3.38283	3.05743
s012	b_000	walking	5585		2	8.51115	17.4935	20.6827	13.5557
s012	b_003	mvc	5719		2	4.56519	11.4963	6.19574	6.30049
s012	b_004	rest	4079		2	2.43645	5.36437	3.93015	3.90176
s012	b_005	exertion	7696		2	4.85925	14.8974	12.0793	5.1525
s012	b_007	reach	7941		2	14.0489	23.7614	38.2011	32.5087
s012	b_011	armmov	5585		2	10.4752	23.3926	25.8964	11.5374
s013	b_003	walking	5427		2	11.4194	8.65933	12.9007	10.919
s013	b_004	mvc	6316		2	5.28311	18.1986	9.49025	6.03349
s013	b_005	rest	4010		2	2.89246	8.25302	3.18235	3.11287
s013	b_006	exertion	7735		2	3.97867	16.4381	7.72025	8.34599
s013	b_007	reach	7321		2	14.9031	27.7017	30.1979	21.0794
s013	b_018	armmov	7263		2	11.5477	24.0718	22.6023	12.9581
s014	b_002	walking	5729		2	12.2607	7.79073	24.9223	8.56973
s014	b_003	mvc	7295		2	4.32376	15.178	10.7953	8.18842
s014	b_005	exertion	8249		2	3.98433	10.9946	13.852	6.83131
s014	b_007	reach	7948		2	21.6436	29.3156	48.6783	28.2082
s014	b_016	armmov	5328		2	12.5745	18.0455	23.7513	18.6605
s014	b_028	rest	3945		2	2.74911	4.86918	4.1616	4.61748
s015	b_001	walking	6335		2	11.1153	6.82931	15.9374	5.26012
s015	b_005	exertion	9504		2	3.74737	12.8844	11.2557	11.6222
s015	b_008	reach	6215		2	18.2177	26.017	24.6168	22.7626
s015	b_023	armmov	5406		2	14.941	54.2835	28.5403	22.9955
s015	b_028	rest	4542		2	1.84415	4.83953	1.75631	1.68588
s015	b_029	mvc	4482		2	9.08217	10.4113	11.5372	9.02442
s016	b_001	walking	5887		2	6.64437	8.58028	13.3729	4.82087
s016	b_004	rest	3823		2	4.51756	8.42447	5.3929	5.23358
s016	b_005	exertion	9298		2	4.45163	11.5605	8.50238	7.61371
s016	b_008	reach	7082		2	8.06018	11.6361	17.4779	13.1725
s016	b_020	armmov	5574		2	15.3198	47.9559	27.5014	31.2584
s016	b_029	mvc	7391		2	7.33908	26.0671	19.7524	11.6366
s017	b_001	walking	6432		2	30.571	17.1157	46.6349	10.0659
s017	b_006	exertion	7687		2	7.26753	14.7869	12.3751	10.3054
s017	b_008	reach	6853		2	6.84202	17.3001	22.7363	10.9995
s017	b_017	armmov	5773		2	10.8404	56.7467	9.53364	6.89317
s017	b_029	rest	4070		2	2.08145	4.44562	4.05272	2.71452
s017	b_030	mvc	6335		2	4.27927	10.65	12.4481	6.5811
s018	b_000	walking	4916		2	9.35123	14.003	28.9029	12.064
s018	b_004	rest	3865		2	1.91802	5.3201	3.03557	4.60141
s018	b_005	exertion	7772		2	8.98851	53.6872	19.8238	52.6006
s018	b_006	reach	10160		2	14.9041	12.5826	30.51	11.1792
s018	b_022	armmov	4704		2	19.5426	18.8987	38.3521	20.3297
s018	b_029	mvc	7277		2	6.97353	16.3497	12.6815	8.37179
s019	b_002	walking	5449		2	8.5148	12.6805	27.0293	8.64014
s019	b_003	discard	2104		2	7.01711	10.0762	23.2475	19.0683
s019	b_004	mvc	6352		2	28.7285	37.4909	46.2933	87.0604
s019	b_006	exertion	8355		2	6.89932	8.77908	8.13525	9.52407
s019	b_009	reach	7623		2	22.3091	80.177	33.8525	45.7274
s019	b_016	armmov	7023		2	14.7375	19.8356	17.6659	20.3749
s020	b_000	walking	5799		2	5.02427	7.15097	10.322	4.09633
s020	b_003	mvc	7869		2	8.05806	8.67003	16.4122	10.268
s020	b_004	rest	3847		2	2.14447	4.57101	3.2473	3.36158
s020	b_005	exertion	8014		2	2.23974	6.56027	8.97107	9.06776
s020	b_006	reach	7480		2	9.01199	16.7337	34.5444	15.5485
s020	b_016	armmov	4657		2	8.84091	22.5355	21.9996	10.6557
s001	b_002	walking	5930		3	8.78243	5.62576	8.23627	3.03668
s001	b_004	mvc	4891		3	5.167	9.96217	11.2219	8.29854
s001	b_005	exertion	5639		3	2.41639	4.31613	4.10414	3.31231
s001	b_006	rest	5458		3	1.94754	3.95928	2.87376	2.8187
s001	b_007	reach	10251		3	18.3043	26.4773	21.6973	15.4893
s001	b_025	armmov	4084		3	5.62212	9.6828	11.8895	10.5663
s002	b_001	walking	5429		3	2.54475	6.20314	8.92357	2.61061
s002	b_005	rest	4296		3	1.49659	6.30176	2.646	3.43359
s002	b_006	exertion	8166		3	2.81248	11.4777	5.9675	6.58246
s002	b_007	reach	9940		3	11.0367	23.6156	19.8631	14.5775
s002	b_017	armmov	5597		3	9.26823	12.7581	19.3589	9.83989
s002	b_030	mvc	6616		3	4.55731	5.69643	14.0872	4.15155
s003	b_003	walking	5863		3	4.54727	3.92938	8.80556	3.09067
s003	b_005	mvc	5729		3	5.56266	10.2289	16.9186	13.0632
s003	b_007	exertion	8089		3	2.69601	11.7513	7.73247	6.32213
s003	b_009	reach	6110		3	8.13497	18.8612	26.8044	14.5182
s003	b_024	armmov	5040		3	7.58728	19.4237	10.6687	9.26272
s003	b_027	discard	5350		3	6.10376	17.059	22.1993	10.4276
s004	b_003	walking	6374		3	8.80523	8.16648	28.3141	7.27815
s004	b_005	mvc	8600		3	3.08768	10.5096	6.24709	8.33325
s004	b_006	rest	5154		3	1.91103	4.7734	1.96495	2.31889
s004	b_007	exertion	10183		3	2.8532	9.90029	9.89034	5.74099
s004	b_008	reach	11619		3	6.42959	54.3259	18.3913	12.2756
s004	b_012	armmov	6484		3	7.55246	30.1332	24.0539	6.63633
s005	b_002	walking	5659		3	4.37137	6.16004	23.9006	6.11328
s005	b_004	rest	3534		3	2.29559	2.96118	2.92232	2.7753
s005	b_005	exertion	8610		3	6.10254	8.2031	6.82842	6.38818
s005	b_006	reach	6396		3	3.33842	11.4518	11.3957	9.76785
s005	b_021	armmov	4937		3	11.2381	13.0106	20.008	10.7988
s005	b_028	mvc	7015		3	6.22703	13.6281	13.6462	8.98112
s006	b_000	walking	4970		3	4.60693	8.91475	7.50742	6.02229
s006	b_004	rest	4538		3	2.4119	4.89122	3.61152	2.55578
s006	b_005	exertion	8269		3	4.99171	22.2287	9.62924	8.31571
s006	b_008	reach	7501		3	13.5053	46.9599	23.5372	24.2751
s006	b_013	armmov	7245		3	11.1526	14.3861	20.1544	9.71727
s006	b_027	mvc	6550		3	2.4814	6.15411	4.88753	3.91366
s007	b_001	walking	5362		3	3.1609	5.95692	7.50742	4.63921
s007	b_004	mvc	6841		3	7.91252	8.06677	3.61152	8.53227
s007	b_006	exertion	7722		3	4.40929	8.87636	9.62924	7.18985
s007	b_009	reach	7658		3	10.2811	20.4279	23.5372	12.5187
s007	b_020	armmov	4863		3	9.75789	22.7166	20.1544	17.11
s007	b_029	rest	4042		3	1.5964	4.14073	4.88753	6.81181
s008	b_002	walking	6648		3	4.05524	6.30434	15.3791	7.76346
s008	b_003	mvc	7304		3	5.89227	13.523	15.9047	7.51287
s008	b_004	rest	4694		3	1.51523	2.97747	8.93795	1.90205
s008	b_005	exertion	9478		3	2.2344	6.74404	28.7484	18.3336
s008	b_008	reach	7619		3	7.57377	12.386	9.77536	16.7554
s008	b_012	armmov	5377		3	4.77785	11.1479	4.11067	9.42165
s009	b_001	walking	5271		3	6.4511	9.19183	14.8324	10.689
s009	b_003	mvc	7522		3	4.48177	15.4536	11.7547	8.63041
s009	b_005	exertion	9165		3	4.02221	13.5769	13.202	8.66363
s009	b_007	reach	6136		3	7.1225	11.0356	13.5124	10.1957
s009	b_016	discard	2540		3	5.64734	7.02055	19.1089	7.82438
s009	b_020	mvc	4597		3	9.39071	9.52071	32.8668	14.9476
s010	b_002	walking	5012		3	3.01834	3.98599	6.7828	5.10111
s010	b_006	exertion	7585		3	3.51279	5.47079	7.41993	5.51442
s010	b_007	reach	7883		3	5.473	17.9875	15.656	7.83318
s010	b_015	armmov	6441		3	13.4724	45.4974	21.2872	20.0338
s010	b_029	rest	3992		3	1.52852	4.51198	1.96467	2.1033
s010	b_030	mvc	3732		3	4.98943	12.3552	15.1764	6.78576
s011	b_000	walking	5034		3	3.72635	7.80239	9.43653	4.66545
s011	b_003	mvc	6513		3	4.33247	9.59711	11.0018	7.28083
s011	b_005	exertion	7475		3	3.63859	13.0789	8.24304	34.9581
s011	b_006	reach	7018		3	6.4386	44.0907	18.6328	15.1639
s011	b_009	armmov	10369		3	8.58268	34.9426	14.7944	12.0802
s011	b_028	rest	3906		3	1.81103	3.79234	2.3355	2.20119
s012	b_000	walking	5585		3	7.76285	13.5921	18.1399	11.1151
s012	b_003	mvc	5719		3	3.60389	9.28525	5.92673	5.31828
s012	b_004	rest	4079		3	1.9061	4.30896	2.73914	2.78245
s012	b_005	exertion	7696		3	3.05329	10.842	11.4577	4.70431
s012	b_007	reach	7941		3	9.48906	20.1563	24.5985	28.4888
s012	b_011	armmov	5585		3	6.8108	19.346	18.3387	10.2653
s013	b_003	walking	5427		3	6.32691	5.12462	9.10821	9.43248
s013	b_004	mvc	6316		3	4.48509	12.2925	6.93263	4.28744
s013	b_005	rest	4010		3	2.46024	7.66046	3.18873	2.88397
s013	b_006	exertion	7735		3	3.05045	12.2058	7.51984	6.53318
s013	b_007	reach	7321		3	9.15691	24.5598	26.9406	16.9088
s013	b_018	armmov	7263		3	8.41296	16.7733	20.4316	11.4592
s014	b_002	walking	5729		3	9.29139	6.86346	28.1988	7.15375
s014	b_003	mvc	7295		3	3.0088	9.9413	7.24319	6.40112
s014	b_005	exertion	8249		3	2.39898	7.79091	6.87325	4.98097
s014	b_007	reach	7948		3	15.0746	36.8059	41.8228	23.2408
s014	b_016	armmov	5328		3	8.42285	18.173	20.5893	13.5472
s014	b_028	rest	3945		3	1.91583	3.62289	3.04407	3.24942
s015	b_001	walking	6335		3	5.49924	4.5868	18.8117	4.44503
s015	b_005	exertion	9504		3	3.71786	16.3676	10.9444	10.8548
s015	b_008	reach	6215		3	12.8633	20.312	14.6605	17.576
s015	b_023	armmov	5406		3	13.5897	18.6195	29.4791	19.5565
s015	b_028	rest	4542		3	1.32594	4.02127	1.87228	1.58705
s015	b_029	mvc	4482		3	6.94104	6.74375	7.48688	5.90376
s016	b_001	walking	5887		3	4.23135	7.1806	16.263	4.05232
s016	b_004	rest	3823		3	3.38603	6.81266	3.78361	3.74163
s016	b_005	exertion	9298		3	3.4038	8.66789	7.26644	6.23226
s016	b_008	reach	7082		3	6.06613	8.9455	14.5006	10.7549
s016	b_020	armmov	5574		3	9.65475	29.6096	20.662	22.3864
s016	b_029	mvc	7391		3	6.19661	17.8248	7.90044	9.92875
s017	b_001	walking	6432		3	14.8363	38.0234	28.9522	7.91932
s017	b_006	exertion	7687		3	4.48035	8.54453	9.9939	9.01716
s017	b_008	reach	6853		3	5.77589	16.8785	15.3485	7.32457
s017	b_017	armmov	5773		3	5.09865	43.2251	16.7949	6.68518
s017	b_029	rest	4070		3	1.27607	2.84481	1.28995	1.35983
s017	b_030	mvc	6335		3	3.73601	5.76262	11.8619	5.80334
s018	b_000	walking	4916		3	6.21535	20.6728	22.1489	9.18927
s018	b_004	rest	3865		3	1.421	3.89142	2.42353	3.64398
s018	b_005	exertion	7772		3	4.42112	51.6457	18.1503	50.5962
s018	b_006	reach	10160		3	10.4456	10.9457	14.328	7.86561
s018	b_022	armmov	4704		3	16.6055	14.673	22.9473	15.5044
s018	b_029	mvc	7277		3	4.89764	16.9406	10.5119	6.45808
s019	b_002	walking	5449		3	5.42031	9.76999	9.20355	6.02894
s019	b_003	discard	2104		3	6.09786	8.81642	25.8079	36.2273
s019	b_004	mvc	6352		3	18.5162	35.5141	40.0996	63.1195
s019	b_006	exertion	8355		3	4.31441	10.7331	8.50685	9.19689
s019	b_009	reach	7623		3	18.0878	51.1572	32.2922	30.7093
s019	b_016	armmov	7023		3	10.6678	20.754	12.0294	14.4748
s020	b_000	walking	5799		3	3.24198	5.49183	4.90435	2.9537
s020	b_003	mvc	7869		3	5.6019	6.36957	12.4849	8.09871
s020	b_004	rest	3847		3	1.64336	3.61795	2.46973	2.41398
s020	b_005	exertion	8014		3	2.03542	3.77856	9.25553	7.97297
s020	b_006	reach	7480		3	5.76616	16.5392	23.2921	11.5812
s020	b_016	armmov	4657		3	6.19998	8.49862	14.8471	9.63752
s001	b_002	walking	5930		4	11.2709	4.33208	5.78805	3.71635
s001	b_004	mvc	4891		4	2.1337	3.40118	3.07042	2.9928
s001	b_005	exertion	5639		4	2.65231	2.84773	2.80448	2.84364
s001	b_006	rest	5458		4	1.50467	1.8416	1.53757	1.53771
s001	b_007	reach	10251		4	17.7194	23.3955	26.8644	16.0283
s001	b_025	armmov	4084		4	5.88204	5.40467	10.714	8.92659
s002	b_001	walking	5429		4	3.25944	2.77893	5.1647	2.17445
s002	b_005	rest	4296		4	1.09338	1.37664	1.50268	1.397
s002	b_006	exertion	8166		4	3.19272	6.26521	4.05834	3.77718
s002	b_007	reach	9940		4	7.96298	10.0754	13.4775	9.43968
s002	b_017	armmov	5597		4	5.83517	6.85312	11.7806	3.71405
s002	b_030	mvc	6616		4	4.45122	6.9482	9.67877	4.68413
s003	b_003	walking	5863		4	3.09605	1.57081	4.18457	1.86459
s003	b_005	mvc	5729		4	3.30537	4.14629	3.74593	3.38933
s003	b_007	exertion	8089		4	1.11968	2.22987	1.27103	1.67991
s003	b_009	reach	6110		4	7.58657	20.8668	17.0339	7.40988
s003	b_024	armmov	5040		4	6.53572	11.0452	19.9978	7.30219
s003	b_027	discard	5350		4	5.95753	8.56257	15.7414	6.55668
s004	b_003	walking	6374		4	12.1914	3.94918	10.0059	2.75785
s004	b_005	mvc	8600		4	2.46169	5.08364	6.28259	4.31294
s004	b_006	rest	5154		4	1.88652	1.93171	1.98577	1.98615
s004	b_007	exertion	10183		4	1.78996	2.73501	3.42085	2.26225
s004	b_008	reach	11619		4	4.61782	14.6205	11.0215	6.10171
s004	b_012	armmov	6484		4	6.40062	6.40315	12.881	3.5719
s005	b_002	walking	5659		4	5.2802	4.15046	5.83752	4.24091
s005	b_004	rest	3534		4	1.86972	1.92065	1.89505	1.8951
s005	b_005	exertion	8610		4	6.09532	6.47571	5.17033	5.95737
s005	b_006	reach	6396		4	3.81997	6.03129	4.04774	5.06135
s005	b_021	armmov	4937		4	8.00617	7.10917	15.9597	5.56944
s005	b_028	mvc	7015		4	4.74464	7.63611	5.24713	4.95433
s006	b_000	walking	4970		4	4.38714	4.04341	7.15831	3.39619
s006	b_004	rest	4538		4	1.67907	2.01004	1.70942	1.89983
s006	b_005	exertion	8269		4	3.4061	6.89261	4.28929	2.98876
s006	b_008	reach	7501		4	8.96454	18.336	15.4968	29.4168
s006	b_013	armmov	7245		4	9.73596	9.48961	8.40942	6.26334
s006	b_027	mvc	6550		4	1.69571	3.12786	2.15307	2.49855
s007	b_001	walking	5362		4	3.30728	2.80308	7.15831	2.59932
s007	b_004	mvc	6841		4	6.46967	5.67913	1.70942	5.9461
s007	b_006	exertion	7722		4	3.86065	4.73343	4.28929	3.39605
s007	b_009	reach	7658		4	4.54926	9.74761	15.4968	4.2023
s007	b_020	armmov	4863		4	5.75564	15.689	8.40942	4.78839
s007	b_029	rest	4042		4	1.22589	1.46427	2.15307	1.24182
s008	b_002	walking	6648		4	4.55298	2.88586	4.22116	3.57443
s008	b_003	mvc	7304		4	6.84092	8.0176	7.36229	7.32019
s008	b_004	rest	4694		4	1.38942	1.55007	5.72237	1.54744
s008	b_005	exertion	9478		4	2.11091	4.28477	8.92102	15.6276
s008	b_008	reach	7619		4	8.17222	7.55039	7.72028	9.35857
s008	b_012	armmov	5377		4	4.59993	3.6078	1.26371	4.15873
s009	b_001	walking	5271		4	6.47711	2.95137	6.95661	3.19701
s009	b_003	mvc	7522		4	2.52211	6.95308	7.26409	3.64303
s009	b_005	exertion	9165		4	4.92577	4.74308	9.2088	4.89179
s009	b_007	reach	6136		4	5.70363	5.26532	8.92354	6.09559
s009	b_016	discard	2540		4	4.56324	3.0632	6.80882	4.30644
s009	b_020	mvc	4597		4	7.15059	16.367	23.8924	5.88163
s010	b_002	walking	5012		4	3.46575	2.28023	4.17671	2.83221
s010	b_006	exertion	7585		4	4.18283	4.52032	4.79334	4.12241
s010	b_007	reach	7883		4	5.2257	8.19048	9.82583	4.31893
s010	b_015	armmov	6441		4	10.7661	11.6475	9.29093	13.0604
s010	b_029	rest	3992		4	1.47664	1.88046	1.72409	1.61937
s010	b_030	mvc	3732		4	3.17897	4.76109	6.22272	2.60704
s011	b_000	walking	5034		4	3.96916	2.71462	4.93582	3.0166
s011	b_003	mvc	6513		4	4.76828	5.24941	11.2199	5.42593
s011	b_005	exertion	7475		4	2.61693	1.90333	3.51602	2.59218
s011	b_006	reach	7018		4	4.11952	9.66842	8.01969	5.18435
s011	b_009	armmov	10369		4	8.15318	10.9983	14.8902	7.38639
s011	b_028	rest	3906		4	1.81553	2.27521	1.89915	1.89894
s012	b_000	walking	5585		4	8.92966	7.11932	16.756	7.36485
s012	b_003	mvc	5719		4	3.07196	4.76911	5.72012	2.56728
s012	b_004	rest	4079		4	1.60192	2.1097	1.53834	1.46148
s012	b_005	exertion	7696		4	1.43337	3.21055	2.26591	2.14664
s012	b_007	reach	7941		4	9.23461	9.07518	19.306	12.298
s012	b_011	armmov	5585		4	4.39418	8.66375	11.7006	4.96346
s013	b_003	walking	5427		4	9.41283	4.28335	8.62885	3.93242
s013	b_004	mvc	6316		4	4.62249	9.15412	6.68874	4.39412
s013	b_005	rest	4010		4	1.76452	3.36232	1.80707	1.7938
s013	b_006	exertion	7735		4	2.67894	4.80946	4.38112	2.38412
s013	b_007	reach	7321		4	8.85761	9.1744	15.7799	10.8652
s013	b_018	armmov	7263		4	5.48066	10.7654	12.3136	8.67017
s014	b_002	walking	5729		4	8.8734	4.81184	12.5358	3.94223
s014	b_003	mvc	7295		4	2.48794	4.15313	3.81599	3.09905
s014	b_005	exertion	8249		4	1.61408	2.54711	2.74097	2.21436
s014	b_007	reach	7948		4	11.2333	17.9377	22.9384	11.4602
s014	b_016	armmov	5328		4	7.40136	5.06746	9.26138	8.22006
s014	b_028	rest	3945		4	1.65716	1.76991	1.80309	1.82644
s015	b_001	walking	6335		4	7.82187	2.71825	5.69603	2.00775
s015	b_005	exertion	9504		4	4.56118	5.30765	6.68385	6.04933
s015	b_008	reach	6215		4	13.7931	19.3075	22.3749	10.974
s015	b_023	armmov	5406		4	14.8066	11.4423	23.9586	14.1445
s015	b_028	rest	4542		4	0.812583	1.20442	0.836011	0.955693
s015	b_029	mvc	4482		4	6.18457	6.59643	7.67523	6.04358
s016	b_001	walking	5887		4	4.78653	1.80755	4.88478	1.97776
s016	b_004	rest	3823		4	2.08445	3.60532	2.42039	2.39567
s016	b_005	exertion	9298		4	3.61352	6.08007	5.23937	3.71315
s016	b_008	reach	7082		4	4.44683	18.7362	8.19398	7.3256
s016	b_020	armmov	5574		4	8.69377	14.6581	17.2649	10.4717
s016	b_029	mvc	7391		4	4.4487	11.2293	6.59603	5.59083
s017	b_001	walking	6432		4	23.658	8.52429	12.2542	5.04831
s017	b_006	exertion	7687		4	2.52566	3.16175	4.69692	2.51701
s017	b_008	reach	6853		4	5.22941	7.09231	11.889	4.41905
s017	b_017	armmov	5773		4	5.05222	36.1505	8.21202	3.06054
s017	b_029	rest	4070		4	1.65606	1.50778	1.69077	1.77664
s017	b_030	mvc	6335		4	3.12913	4.44432	5.90197	2.76115
s018	b_000	walking	4916		4	5.0731	5.04422	13.9258	6.56196
s018	b_004	rest	3865		4	1.16348	1.82438	1.10585	1.12264
s018	b_005	exertion	7772		4	2.91074	3.49617	2.77933	2.80307
s018	b_006	reach	10160		4	10.5191	9.07993	13.2947	4.67713
s018	b_022	armmov	4704		4	15.4203	24.2872	15.9834	13.2234
s018	b_029	mvc	7277		4	4.58828	5.29173	9.12088	6.23096
s019	b_002	walking	5449		4	8.27134	6.15132	7.80797	5.22567
s019	b_003	discard	2104		4	3.64675	3.52777	4.59378	3.88909
s019	b_004	mvc	6352		4	22.871	20.047	22.7433	49.5972
s019	b_006	exertion	8355		4	4.41216	4.74217	4.62921	3.81181
s019	b_009	reach	7623		4	13.9118	26.302	22.0509	36.9209
s019	b_016	armmov	7023		4	8.59107	7.05862	13.0372	6.03835
s020	b_000	walking	5799		4	2.55828	3.66915	3.68921	2.66983
s020	b_003	mvc	7869		4	4.84505	4.09485	6.12721	5.10851
s020	b_004	rest	3847		4	1.31902	1.24344	1.37918	1.37905
s020	b_005	exertion	8014		4	1.63039	2.44353	4.64181	3.07092
s020	b_006	reach	7480		4	5.40189	10.5005	13.3181	11.2938
s020	b_016	armmov	4657		4	4.87742	5.57364	10.6433	8.50435
s001	b_002	walking	5930		Speed	7.52351	6.05134	19.9711	17.1566
s001	b_004	mvc	4891		Speed	7.19165	5.65513	20.398	16.9403
s001	b_005	exertion	5639		Speed	7.54038	5.74844	20.0047	16.266
s001	b_006	rest	5458		Speed	7.58243	5.68709	20.5959	16.3143
s001	b_007	reach	10251		Speed	7.4933	4.48663	19.9351	16.3783
s001	b_025	armmov	4084		Speed	7.77085	4.89021	20.448	16.355
s002	b_001	walking	5429		Speed	8.55372	5.4686	20.2749	17.98
s002	b_005	rest	4296		Speed	8.68478	5.7631	19.8379	17.5676
s002	b_006	exertion	8166		Speed	7.38581	5.32813	20.0767	17.5293
s002	b_007	reach	9940		Speed	7.23258	5.02146	20.1802	17.5509
s002	b_017	armmov	5597		Speed	7.31432	4.72167	19.8368	17.5559
s002	b_030	mvc	6616		Speed	7.87417	5.04838	20.3861	17.5454
s003	b_003	walking	5863		Speed	8.62617	6.88534	20.1686	16.4709
s003	b_005	mvc	5729		Speed	8.69972	6.57091	20.3604	16.4297
s003	b_007	exertion	8089		Speed	8.72289	6.5857	19.9137	16.3927
s003	b_009	reach	6110		Speed	8.72253	6.92497	19.9981	16.4752
s003	b_024	armmov	5040		Speed	7.70497	4.24895	20.4444	16.4964
s003	b_027	discard	5350		Speed	7.33923	5.61775	19.8321	16.4645
s004	b_003	walking	6374		Speed	7.29292	5.8657	19.8817	16.4811
s004	b_005	mvc	8600		Speed	7.31212	5.23747	20.4137	16.3602
s004	b_006	rest	5154		Speed	7.66089	5.51536	20.128	15.947
s004	b_007	exertion	10183		Speed	8.4166	5.35941	19.9767	16.3222
s004	b_008	reach	11619		Speed	8.3425	5.3576	19.9935	16.3966
s004	b_012	armmov	6484		Speed	8.69937	6.06354	20.8523	16.453
s005	b_002	walking	5659		Speed	8.74798	6.01729	20.1393	16.1248
s005	b_004	rest	3534		Speed	8.74714	6.15643	19.927	16.2984
s005	b_005	exertion	8610		Speed	8.72715	6.64797	19.7579	16.3391
s005	b_006	reach	6396		Speed	8.60374	5.46791	20.3312	16.4399
s005	b_021	armmov	4937		Speed	8.12796	6.90323	20.4112	16.3861
s005	b_028	mvc	7015		Speed	7.34601	4.87277	19.9457	16.4452
s006	b_000	walking	4970		Speed	7.29328	4.0953	20.3698	16.3234
s006	b_004	rest	4538		Speed	7.40489	4.6355	20.3709	16.2042
s006	b_005	exertion	8269		Speed	7.26322	4.55926	20.1665	16.5346
s006	b_008	reach	7501		Speed	7.44278	4.54948	20.2042	16.5985
s006	b_013	armmov	7245		Speed	8.68792	4.83015	20.4122	16.3132
s006	b_027	mvc	6550		Speed	8.70247	4.6363	20.4107	16.2886
s007	b_001	walking	5362		Speed	8.6973	6.97828	20.3698	16.3321
s007	b_004	mvc	6841		Speed	8.62561	6.82539	20.3709	16.0856
s007	b_006	exertion	7722		Speed	7.4271	6.076	20.1665	16.3197
s007	b_009	reach	7658		Speed	7.3732	6.10861	20.2042	16.3694
s007	b_020	armmov	4863		Speed	7.36361	5.6848	20.4122	16.3307
s007	b_029	rest	4042		Speed	7.31855	6.31284	20.4107	16.2583
s008	b_002	walking	6648		Speed	7.35423	5.98163	19.984	16.361
s008	b_003	mvc	7304		Speed	7.54708	6.31388	20.5851	16.2538
s008	b_004	rest	4694		Speed	8.61771	6.31551	19.9075	16.2662
s008	b_005	exertion	9478		Speed	8.48354	5.6602	19.9895	16.3586
s008	b_008	reach	7619		Speed	8.57078	3.00788	19.8543	16.3812
s008	b_012	armmov	5377		Speed	8.62979	6.14796	19.9942	16.3694
s009	b_001	walking	5271		Speed	7.293	5.28111	19.4861	16.3833
s009	b_003	mvc	7522		Speed	7.33183	4.65601	19.4687	16.3426
s009	b_005	exertion	9165		Speed	8.13431	6.70239	19.6966	16.3163
s009	b_007	reach	6136		Speed	8.59091	6.14165	19.474	16.3518
s009	b_016	discard	2540		Speed	8.70155	5.51252	19.504	16.3779
s009	b_020	mvc	4597		Speed	8.73048	6.03498	19.7365	16.3855
s010	b_002	walking	5012		Speed	8.63252	6.52533	19.8643	16.2622
s010	b_006	exertion	7585		Speed	8.50949	5.9325	19.9075	16.2412
s010	b_007	reach	7883		Speed	8.50768	5.12959	19.664	16.2461
s010	b_015	armmov	6441		Speed	7.29317	5.76067	20.2557	16.526
s010	b_029	rest	3992		Speed	7.37642	6.12085	19.8874	16.6991
s010	b_030	mvc	3732		Speed	7.31564	6.54176	20.1459	16.6473
s011	b_000	walking	5034		Speed	7.23738	6.51547	19.5943	16.234
s011	b_003	mvc	6513		Speed	7.27236	6.19455	19.7831	16.208
s011	b_005	exertion	7475		Speed	7.22746	6.54385	19.9326	16.3665
s011	b_006	reach	7018		Speed	8.15932	6.55768	20.034	16.2676
s011	b_009	armmov	10369		Speed	8.46254	6.68063	19.8529	17.0164
s011	b_028	rest	3906		Speed	8.61337	6.3268	20.39	16.9388
s012	b_000	walking	5585		Speed	8.68293	4.48685	20.2442	16.1769
s012	b_003	mvc	5719		Speed	7.91617	3.96474	19.0127	16.122
s012	b_004	rest	4079		Speed	7.63535	5.10818	19.0573	16.1123
s012	b_005	exertion	7696		Speed	7.2914	4.33564	19.3899	16.1222
s012	b_007	reach	7941		Speed	7.27838	4.23669	19.7302	16.2519
s012	b_011	armmov	5585		Speed	8.33871	4.32486	20.13	15.8373
s013	b_003	walking	5427		Speed	8.6455	4.90657	19.664	16.1138
s013	b_004	mvc	6316		Speed	8.53914	4.96512	19.7209	15.776
s013	b_005	rest	4010		Speed	8.69805	4.9742	19.7243	16.0017
s013	b_006	exertion	7735		Speed	8.55367	4.69597	19.8286	16.0661
s013	b_007	reach	7321		Speed	8.43734	4.15843	19.6181	16.4106
s013	b_018	armmov	7263		Speed	7.36417	4.72003	19.991	16.126
s014	b_002	walking	5729		Speed	7.69322	3.81885	19.3806	16.1307
s014	b_003	mvc	7295		Speed	7.64443	3.50773	19.2821	16.0151
s014	b_005	exertion	8249		Speed	7.75624	3.81066	19.8065	16.0092
s014	b_007	reach	7948		Speed	7.41781	3.40604	19.2885	16.0987
s014	b_016	armmov	5328		Speed	7.32087	3.76171	19.9022	15.6997
s014	b_028	rest	3945		Speed	7.92034	3.8195	19.8146	16.0827
s015	b_001	walking	6335		Speed	8.60304	5.19071	19.6689	16.1919
s015	b_005	exertion	9504		Speed	7.55982	4.46589	19.4679	16.6717
s015	b_008	reach	6215		Speed	7.40825	3.76819	19.5982	16.2268
s015	b_023	armmov	5406		Speed	7.49586	4.9432	19.4163	16.142
s015	b_028	rest	4542		Speed	7.41855	4.80427	19.9014	16.0224
s015	b_029	mvc	4482		Speed	7.75533	4.93563	19.9485	15.7366
s016	b_001	walking	5887		Speed	7.61622	3.5827	18.6417	15.7955
s016	b_004	rest	3823		Speed	8.64376	3.33483	19.1894	15.9857
s016	b_005	exertion	9298		Speed	8.55726	3.36279	19.0364	16.0367
s016	b_008	reach	7082		Speed	8.55002	3.70353	19.2211	16.1281
s016	b_020	armmov	5574		Speed	8.64244	4.22231	19.4012	16.1156
s016	b_029	mvc	7391		Speed	7.83543	3.91677	19.2169	16.0738
s017	b_001	walking	6432		Speed	7.39092	3.50857	19.8201	16.4124
s017	b_006	exertion	7687		Speed	7.32525	4.0521	19.6433	16.2278
s017	b_008	reach	6853		Speed	7.39216	4.01147	19.6968	16.3013
s017	b_017	armmov	5773		Speed	7.79505	3.62206	20.1377	15.9783
s017	b_029	rest	4070		Speed	8.68903	3.62685	19.7467	16.2775
s017	b_030	mvc	6335		Speed	8.67743	3.49259	19.7555	16.2743
s018	b_000	walking	4916		Speed	8.73292	5.16602	20.5648	16.3634
s018	b_004	rest	3865		Speed	8.02747	5.05261	19.9249	16.2515
s018	b_005	exertion	7772		Speed	8.35877	5.67055	20.3977	16.7211
s018	b_006	reach	10160		Speed	8.63742	5.3257	20.3425	16.474
s018	b_022	armmov	4704		Speed	8.84081	5.34114	20.182	16.4588
s018	b_029	mvc	7277		Speed	8.6645	5.08111	20.1628	16.3482
s019	b_002	walking	5449		Speed	8.15113	3.26066	19.7214	16.117
s019	b_003	discard	2104		Speed	8.17458	3.25716	19.533	16.2232
s019	b_004	mvc	6352		Speed	8.1558	3.40854	19.9942	16.6795
s019	b_006	exertion	8355		Speed	8.07187	3.89464	19.33	15.8178
s019	b_009	reach	7623		Speed	8.4859	3.36771	19.884	16.2436
s019	b_016	armmov	7023		Speed	8.71664	2.91523	20.4062	16.132
s020	b_000	walking	5799		Speed	8.87164	4.00884	19.0682	17.081
s020	b_003	mvc	7869		Speed	8.82394	4.2007	19.1044	17.1353
s020	b_004	rest	3847		Speed	8.06854	4.10855	19.1006	17.0518
s020	b_005	exertion	8014		Speed	7.60516	4.02484	19.2628	17.1151
s020	b_006	reach	7480		Speed	7.5484	4.12819	19.7967	17.1561
s020	b_016	armmov	4657		Speed	7.64144	4.00885	19.4746	17.1481

## Sheet: Fig3b_RSTC
General						Errors						Average per Tracker						Average per Subject							Figure
Subject	Video	Type	Frames		Method	LK	CSRT	MOSSE	KCF		Subject	Correction	LK	CSRT	MOSSE	KCF		Correction	Stat	LK	CSRT	MOSSE	KCF		Correction	LK		CSRT		MOSSE		KCF
s001	b_002	walking	5930		Original	58.2123	16.3623	36.2176	4.83855		s001	Original	25.268	23.5807	25.8967	16.9271		Original	AVG	24.375	31.7909	29.1059	21.7861			AVG	STE	AVG	STE	AVG	STE	AVG	STE
s001	b_004	mvc	4891		Original	20.3391	16.8291	28.3431	18.1973		s001	RTC 100	23.6981	24.07	23.9588	18.7761		Original	STD	6.21595	10.5735	6.35668	9.40238		Original	24.375	1.38993	31.7909	2.3643	29.1059	1.4214	21.7861	2.10244
s001	b_005	exertion	5639		Original	7.19304	11.7233	9.85075	6.60867		s001	RSTC 100	16.6706	15.5623	19.1887	13.5413		Original	N	20	20	20	20		RTC 100	18.4737	0.983128	28.4996	1.96	24.2941	1.0043	19.1141	1.8528
s001	b_006	rest	5458		Original	4.86393	10.6695	6.94701	5.54675		s001	RSTC 50	23.0616	30.7135	24.9205	150.207		Original	STE	1.38993	2.3643	1.4214	2.10244		RSTC 100	12.7238	0.65611	17.177	0.957156	18.35	0.947738	13.1976	1.24685
s001	b_007	reach	10251		Original	42.3672	63.1808	50.3118	37.2271		s001	RSTC 15	38.7826	206.112	24.9807	206.23		RTC 100	AVG	18.4737	28.4996	24.2941	19.1141		RSTC 50	24.5283	1.28009	42.5316	4.20285	27.9367	1.73181	217.595	14.5328
s001	b_025	armmov	4084		Original	18.6323	22.7192	23.7098	29.144		s002	Original	18.2988	22.8498	22.6154	13.6247		RTC 100	STD	4.39668	8.76538	4.49138	8.28599		RSTC 15	38.4501	2.46887	277.65	13.3755	28.0529	1.8006	303.176	13.5887
s002	b_001	walking	5429		Original	19.2097	19.8352	13.2402	7.13571		s002	RTC 100	13.6327	23.1266	22.2995	12.1128		RTC 100	N	20	20	20	20
s002	b_005	rest	4296		Original	3.92577	7.98583	5.90055	9.03128		s002	RSTC 100	9.69217	15.153	19.5513	8.84768		RTC 100	STE	0.983128	1.96	1.0043	1.8528
s002	b_006	exertion	8166		Original	12.1621	31.6132	21.2135	15.7735		s002	RSTC 50	17.7672	10.6646	25.177	151.632		RSTC 100	AVG	12.7238	17.177	18.35	13.1976
s002	b_007	reach	9940		Original	28.4493	35.9321	47.1231	22.259		s002	RSTC 15	19.4087	229.983	25.2289	258.137		RSTC 100	STD	2.93421	4.28053	4.23842	5.57607
s002	b_017	armmov	5597		Original	30.6145	26.0669	28.7151	18.9852		s003	Original	31.2985	35.9459	41.5752	23.8371		RSTC 100	N	20	20	20	20
s002	b_030	mvc	6616		Original	15.4312	15.6657	19.4997	8.56331		s003	RTC 100	20.0513	28.5817	32.0228	27.5377		RSTC 100	STE	0.65611	0.957156	0.947738	1.24685
s003	b_003	walking	5863		Original	32.4569	12.2536	15.4168	8.23632		s003	RSTC 100	13.5235	16.8434	24.6319	20.4691		RSTC 50	AVG	24.5283	42.5316	27.9367	217.595
s003	b_005	mvc	5729		Original	23.6873	24.7649	32.324	27.4111		s003	RSTC 50	27.8833	29.3737	48.0409	298.595		RSTC 50	STD	5.72473	18.7957	7.74487	64.9927
s003	b_007	exertion	8089		Original	19.7842	29.3721	19.2895	14.4968		s003	RSTC 15	48.4101	326.56	47.4448	354.537		RSTC 50	N	20	20	20	20
s003	b_009	reach	6110		Original	43.1594	53.8279	82.2897	34.9687		s004	Original	29.5628	37.6498	34.922	15.8339		RSTC 50	STE	1.28009	4.20285	1.73181	14.5328
s003	b_024	armmov	5040		Original	25.0149	45.4503	40.1939	21.6358		s004	RTC 100	19.8605	26.9448	26.8646	13.1731		RSTC 15	AVG	38.4501	277.65	28.0529	303.176
s003	b_027	discard	5350		Original	43.688	50.0067	59.9375	36.274		s004	RSTC 100	13.5779	18.0738	18.0288	9.57763		RSTC 15	STD	11.0411	59.8168	8.05252	60.7705
s004	b_003	walking	6374		Original	91.9873	22.1372	80.43	18.5359		s004	RSTC 50	24.6345	40.6353	23.954	222.726		RSTC 15	N	20	20	20	20
s004	b_005	mvc	8600		Original	22.2775	21.7689	19.0677	19.8418		s004	RSTC 15	33.4649	271.522	22.254	276.047		RSTC 15	STE	2.46887	13.3755	1.8006	13.5887
s004	b_006	rest	5154		Original	4.80319	11.9991	4.64198	5.08275		s005	Original	16.9653	21.4106	22.0836	15.4842
s004	b_007	exertion	10183		Original	19.0038	26.2609	31.3506	13.2514		s005	RTC 100	13.4767	24.7527	19.7515	12.351
s004	b_008	reach	11619		Original	24.9374	93.7866	38.3541	27.3838		s005	RSTC 100	10.493	14.2381	14.6604	9.36344
s004	b_012	armmov	6484		Original	14.3674	49.9459	35.6872	10.9079		s005	RSTC 50	18.6	50.8399	20.7168	203.065
s005	b_002	walking	5659		Original	19.6698	20.4611	16.4825	15.354		s005	RSTC 15	39.6312	237.736	20.6962	260.331
s005	b_004	rest	3534		Original	5.32742	5.64076	5.39068	5.39068		s006	Original	23.0959	54.5896	23.1075	18.4847
s005	b_005	exertion	8610		Original	15.0039	27.9317	24.1512	11.8576		s006	RTC 100	16.7084	35.9208	20.1667	14.0038
s005	b_006	reach	6396		Original	21.6797	11.9115	28.31	23.6039		s006	RSTC 100	11.4451	18.3006	14.0551	12.3172
s005	b_021	armmov	4937		Original	24.6982	25.0727	34.2041	17.774		s006	RSTC 50	24.1143	75.0828	29.8603	306.949
s005	b_028	mvc	7015		Original	15.4126	37.4458	23.963	18.925		s006	RSTC 15	56.571	363.408	29.5816	403.475
s006	b_000	walking	4970		Original	28.0144	24.8042	25.4034	12.7283		s007	Original	22.9854	27.3549	31.7607	19.4349
s006	b_004	rest	4538		Original	7.00575	10.4569	6.82857	4.89265		s007	RTC 100	18.6611	24.9568	22.7482	16.6145
s006	b_005	exertion	8269		Original	22.3535	20.7301	26.1	17.3905		s007	RSTC 100	14.3862	15.909	17.6845	13.9172
s006	b_008	reach	7501		Original	51.6547	177.505	43.7366	45.2491		s007	RSTC 50	22.5939	28.3192	36.0569	165.023
s006	b_013	armmov	7245		Original	19.0179	78.286	25.7843	20.7444		s007	RSTC 15	31.7772	215.794	35.7453	260.724
s006	b_027	mvc	6550		Original	10.5292	15.755	10.7924	9.90301		s008	Original	15.6929	21.5383	30.4047	18.9812
s007	b_001	walking	5362		Original	13.209	13.0957	38.3313	11.1771		s008	RTC 100	12.2004	20.2471	23.4341	21.8468
s007	b_004	mvc	6841		Original	21.8487	20.3476	26.6426	15.5618		s008	RSTC 100	9.50064	12.6691	18.5129	12.1835
s007	b_006	exertion	7722		Original	13.3379	21.133	24.3599	16.4338		s008	RSTC 50	15.7004	32.8544	24.9778	179.488
s007	b_009	reach	7658		Original	39.0346	46.7539	55.8461	18.3274		s008	RSTC 15	27.9821	265.5	25.4563	298.592
s007	b_020	armmov	4863		Original	38.9123	51.2562	32.3087	34.8285		s009	Original	28.1743	26.7269	40.3131	24.0618
s007	b_029	rest	4042		Original	11.5697	11.5432	13.0759	20.2809		s009	RTC 100	20.5427	24.0115	33.4533	17.3191
s008	b_002	walking	6648		Original	10.3425	17.1137	43.6666	17.7075		s009	RSTC 100	14.905	16.8939	25.4994	12.8876
s008	b_003	mvc	7304		Original	9.8668	34.9748	34.5093	15.3937		s009	RSTC 50	32.0795	55.9556	40.2094	356.805
s008	b_004	rest	4694		Original	5.70427	8.68774	5.18164	5.13546		s009	RSTC 15	46.2646	364.866	43.9313	370.631
s008	b_005	exertion	9478		Original	10.069	22.2039	14.72	25.3777		s010	Original	20.3135	23.989	22.7356	16.9473
s008	b_008	reach	7619		Original	33.8059	21.584	46.9517	32.3246		s010	RTC 100	17.1008	21.4264	19.2438	16.738
s008	b_012	armmov	5377		Original	24.3689	24.6657	37.3992	17.9484		s010	RSTC 100	10.664	13.8081	14.6162	11.1089
s009	b_001	walking	5271		Original	51.1089	23.3532	54.8126	28.4568		s010	RSTC 50	24.3128	39.4008	21.6717	309.673
s009	b_003	mvc	7522		Original	15.5705	36.5601	27.2325	16.4089		s010	RSTC 15	44.1929	399.006	21.6923	427.992
s009	b_005	exertion	9165		Original	26.093	35.0117	30.4322	29.0174		s011	Original	24.9431	33.136	22.198	27.232
s009	b_007	reach	6136		Original	21.0385	23.8302	21.3897	19.0266		s011	RTC 100	16.8454	30.794	19.9229	19.608
s009	b_016	discard	2540		Original	33.4527	16.2313	43.1539	18.2591		s011	RSTC 100	9.16798	13.7132	13.9174	10.1964
s009	b_020	mvc2	4597		Original	21.7819	25.375	64.8576	33.2023		s011	RSTC 50	25.293	49.6408	19.1475	231.21
s010	b_002	walking	5012		Original	14.5781	8.88816	14.1884	10.8708		s011	RSTC 15	43.7856	337.192	19.024	329.529
s010	b_006	exertion	7585		Original	17.6034	14.5488	22.4288	12.7969		s012	Original	20.4954	35.0851	30.8494	25.0557
s010	b_007	reach	7883		Original	26.7119	39.541	25.7407	19.3978		s012	RTC 100	18.4597	27.5779	27.5929	15.9883
s010	b_015	armmov	6441		Original	35.4599	45.4268	37.8017	38.4524		s012	RSTC 100	12.897	16.6045	21.5781	11.9804
s010	b_029	rest	3992		Original	3.12164	11.2941	3.35406	3.99744		s012	RSTC 50	23.7956	49.3092	28.7653	184.017
s010	b_030	mvc	3732		Original	24.4064	24.2353	32.8999	16.1681		s012	RSTC 15	29.5766	214.603	28.897	268.575
s011	b_000	walking	5034		Original	31.8085	18.514	10.7689	12.7504		s013	Original	24.0578	32.3068	21.3573	18.2612
s011	b_003	mvc	6513		Original	16.3022	18.9216	16.3722	16.3274		s013	RTC 100	15.5206	33.3658	18.381	13.1271
s011	b_005	exertion	7475		Original	16.2969	25.8815	17.8576	69.5145		s013	RSTC 100	11.3292	16.7298	13.6744	8.86955
s011	b_006	reach	7018		Original	28.3318	26.6498	42.3507	36.6018		s013	RSTC 50	23.7389	25.327	17.3301	210
s011	b_009	armmov	10369		Original	51.7108	98.5601	40.7946	23.7287		s013	RSTC 15	30.892	257.887	17.364	304.055
s011	b_028	rest	3906		Original	5.20874	10.289	5.04419	4.46913		s014	Original	24.2733	24.2955	31.7361	20.7158
s012	b_000	walking	5585		Original	29.7878	38.2396	59.0822	27.2752		s014	RTC 100	19.7792	19.2764	25.7212	18.09
s012	b_003	mvc	5719		Original	7.30145	21.9211	9.37934	10.5001		s014	RSTC 100	12.6852	11.6345	17.9851	12.1784
s012	b_004	rest	4079		Original	3.84164	9.95454	5.78823	6.27163		s014	RSTC 50	20.4032	34.1284	26.8258	193.301
s012	b_005	exertion	7696		Original	10.0509	30.5984	22.4031	9.92869		s014	RSTC 15	45.5488	241.666	27.4513	300.761
s012	b_007	reach	7941		Original	41.895	60.6962	45.9995	68.5557		s015	Original	22.1425	28.2936	26.0101	21.1459
s012	b_011	armmov	5585		Original	30.0957	49.1008	42.4442	27.8027		s015	RTC 100	19.0724	33.7896	28.5097	20.228
s013	b_003	walking	5427		Original	58.6374	15.6921	20.7219	24.5732		s015	RSTC 100	12.0764	19.248	17.0378	13.2432
s013	b_004	mvc	6316		Original	9.44606	31.2192	13.3173	9.20257		s015	RSTC 50	26.3599	42.3962	24.523	150.883
s013	b_005	rest	4010		Original	5.1472	17.5935	5.11798	5.34072		s015	RSTC 15	36.2875	231.164	24.8411	259.751
s013	b_006	exertion	7735		Original	8.90277	29.7756	15.0876	16.1278		s016	Original	23.3423	41.2573	26.474	22.0142
s013	b_007	reach	7321		Original	15.1885	52.0952	36.6657	32.106		s016	RTC 100	16.3225	25.6606	20.3443	17.748
s013	b_018	armmov	7263		Original	47.0248	47.4654	37.2335	22.2171		s016	RSTC 100	11.4247	14.8964	14.9857	12.4036
s014	b_002	walking	5729		Original	52.4126	15.1556	32.5564	17.9543		s016	RSTC 50	21.1637	50.6217	27.3956	141.134
s014	b_003	mvc	7295		Original	8.52285	23.6541	15.0187	13.5556		s016	RSTC 15	30.4635	221.279	27.422	252.993
s014	b_005	exertion	8249		Original	10.4828	19.7166	27.3177	11.7058		s017	Original	33.0043	30.2697	32.1937	14.5711
s014	b_007	reach	7948		Original	47.8069	52.4381	62.0835	44.7423		s017	RTC 100	24.7861	27.8159	22.2228	12.9048
s014	b_016	armmov	5328		Original	21.545	28.8122	46.9331	29.402		s017	RSTC 100	16.1549	15.6383	16.5863	8.81905
s014	b_028	rest	3945		Original	4.86951	5.99652	6.50734	6.93491		s017	RSTC 50	28.7863	34.0381	20.8126	136.39
s015	b_001	walking	6335		Original	47.3322	13.5561	38.8618	9.70101		s017	RSTC 15	33.4496	270.084	20.4748	246.94
s015	b_005	exertion	9504		Original	13.3321	20.4628	26.0338	25.5997		s018	Original	30.7672	40.988	34.1183	31.1295
s015	b_008	reach	6215		Original	37.2944	62.7501	29.1959	39.8324		s018	RTC 100	20.1824	40.5882	23.5831	31.1135
s015	b_023	armmov	5406		Original	22.7608	50.4367	44.4025	37.0639		s018	RSTC 100	14.4692	25.2182	18.0842	17.4036
s015	b_028	rest	4542		Original	3.4646	10.5448	4.00394	3.43047		s018	RSTC 50	31.5957	73.6327	31.1292	286.339
s015	b_029	mvc	4482		Original	8.67103	12.0111	13.5628	11.2479		s018	RSTC 15	41.3721	364.014	31.0055	406.586
s016	b_001	walking	5887		Original	40.9599	19.0433	8.98745	9.64429		s019	Original	38.8925	56.8755	37.6134	56.7264
s016	b_004	rest	3823		Original	5.33936	16.4218	7.01754	6.65869		s019	RTC 100	30.2826	57.113	31.8603	47.5515
s016	b_005	exertion	9298		Original	10.1473	22.8174	14.064	13.1703		s019	RSTC 100	20.5918	28.9011	29.8232	33.5023
s016	b_008	reach	7082		Original	14.6002	31.092	42.7443	19.6792		s019	RSTC 50	40.333	81.3939	38.7871	246.163
s016	b_020	armmov	5574		Original	58.6796	87.3898	53.8267	62.9807		s019	RSTC 15	65.984	249.504	38.8128	267.041
s016	b_029	mvc	7391		Original	10.3273	70.7794	32.2041	19.952		s020	Original	13.9271	17.6739	24.1533	15.2537
s017	b_001	walking	6432		Original	116.189	58.3346	80.9497	18.8265		s020	RTC 100	12.291	19.9722	23.8	15.4489
s017	b_006	exertion	7687		Original	20.7599	18.5178	19.7724	19.0713		s020	RSTC 100	8.82111	23.5048	16.8989	11.1425
s017	b_008	reach	6853		Original	21.7966	28.0655	38.7045	21.2369		s020	RSTC 50	18.3488	16.3039	28.4319	228.305
s017	b_017	armmov	5773		Original	23.2491	51.0114	24.7921	11.6668		s020	RSTC 15	25.1565	285.116	28.7549	310.587
s017	b_029	rest	4070		Original	3.82436	10.2884	4.35819	4.53001
s017	b_030	mvc	6335		Original	12.2067	15.4006	24.5853	12.0953
s018	b_000	walking	4916		Original	32.147	39.9476	35.1333	16.9254
s018	b_004	rest	3865		Original	4.20682	9.72278	4.63632	8.75111
s018	b_005	exertion	7772		Original	33.158	110.054	41.1638	103.313
s018	b_006	reach	10160		Original	59.135	25.5733	36.6173	16.1237
s018	b_022	armmov	4704		Original	40.6251	25.1388	63.3255	28.5698
s018	b_029	mvc	7277		Original	15.331	35.4918	23.8339	13.0939
s019	b_002	walking	5449		Original	33.1002	15.12	18.8659	15.7292
s019	b_003	discard	2104		Original	22.9974	48.5327	49.7313	63.428
s019	b_004	mvc	6352		Original	66.5318	74.5538	76.1291	135.512
s019	b_006	exertion	8355		Original	32.1318	24.772	15.1053	20.3724
s019	b_009	reach	7623		Original	40.086	121.796	37.2444	66.1428
s019	b_016	armmov	7023		Original	38.508	56.4787	28.6047	39.1742
s020	b_000	walking	5799		Original	16.8019	16.7064	15.883	8.32449
s020	b_003	mvc	7869		Original	13.8226	14.5246	25.9365	16.925
s020	b_004	rest	3847		Original	5.29988	9.02078	5.3372	5.7163
s020	b_005	exertion	8014		Original	10.9636	10.1683	25.0323	21.203
s020	b_006	reach	7480		Original	20.5579	29.5557	44.9003	21.5887
s020	b_016	armmov	4657		Original	16.1167	26.0675	27.8306	17.7645
s001	b_002	walking	5930		RTC 100	46.8829	18.5629	36.5922	8.06685
s001	b_004	mvc	4891		RTC 100	14.4288	20.9001	17.9051	13.9148
s001	b_005	exertion	5639		RTC 100	5.95753	11.9622	8.37196	6.99342
s001	b_006	rest	5458		RTC 100	4.38985	11.8649	4.78308	4.33658
s001	b_007	reach	10251		RTC 100	57.8673	66.3476	52.14	63.2443
s001	b_025	armmov	4084		RTC 100	12.6622	14.7824	23.9605	16.1009
s002	b_001	walking	5429		RTC 100	10.7488	18.2116	11.5323	5.39058
s002	b_005	rest	4296		RTC 100	3.06198	8.61349	4.0598	5.2752
s002	b_006	exertion	8166		RTC 100	9.07828	30.3561	18.9459	10.8892
s002	b_007	reach	9940		RTC 100	24.0489	32.3144	54.4711	27.0135
s002	b_017	armmov	5597		RTC 100	20.5007	29.5583	26.5734	14.3997
s002	b_030	mvc	6616		RTC 100	14.3577	19.706	18.2145	9.70892
s003	b_003	walking	5863		RTC 100	21.4428	11.1844	16.3605	64.0494
s003	b_005	mvc	5729		RTC 100	16.4033	22.3981	22.7915	18.0108
s003	b_007	exertion	8089		RTC 100	10.8403	27.741	12.9008	11.3999
s003	b_009	reach	6110		RTC 100	28.5864	31.7443	60.1111	25.2789
s003	b_024	armmov	5040		RTC 100	17.3215	40.2518	36.8486	17.0966
s003	b_027	discard	5350		RTC 100	25.7131	38.1705	43.124	29.3908
s004	b_003	walking	6374		RTC 100	56.0446	17.9294	53.5156	15.4039
s004	b_005	mvc	8600		RTC 100	11.9511	20.0252	16.0118	14.0283
s004	b_006	rest	5154		RTC 100	3.77094	10.8656	4.04794	4.04402
s004	b_007	exertion	10183		RTC 100	13.5885	20.8908	27.8959	11.5369
s004	b_008	reach	11619		RTC 100	22.3504	53.3807	32.6951	19.3282
s004	b_012	armmov	6484		RTC 100	11.4577	38.5769	27.0209	14.6976
s005	b_002	walking	5659		RTC 100	16.4698	13.3502	25.4787	9.37028
s005	b_004	rest	3534		RTC 100	4.36211	6.90111	4.58255	4.56951
s005	b_005	exertion	8610		RTC 100	13.6333	22.924	17.0049	11.4263
s005	b_006	reach	6396		RTC 100	14.8297	41.7609	22.8801	16.2304
s005	b_021	armmov	4937		RTC 100	17.6147	29.3063	27.9776	16.0363
s005	b_028	mvc	7015		RTC 100	13.9503	34.2739	20.5852	16.4734
s006	b_000	walking	4970		RTC 100	20.3729	19.0876	29.3514	8.77454
s006	b_004	rest	4538		RTC 100	5.8506	11.2813	5.78332	5.041
s006	b_005	exertion	8269		RTC 100	16.1074	17.1377	22.8376	12.545
s006	b_008	reach	7501		RTC 100	33.9604	105.231	32.8193	29.7685
s006	b_013	armmov	7245		RTC 100	16.3128	48.3488	21.5779	19.9948
s006	b_027	mvc	6550		RTC 100	7.64659	14.4381	8.63073	7.89896
s007	b_001	walking	5362		RTC 100	13.8827	12.8596	28.0504	10.2164
s007	b_004	mvc	6841		RTC 100	19.0869	19.9795	19.6292	14.1485
s007	b_006	exertion	7722		RTC 100	12.9794	14.9414	20.5755	11.2944
s007	b_009	reach	7658		RTC 100	33.0243	48.5664	39.5828	20.2523
s007	b_020	armmov	4863		RTC 100	25.8923	45.4567	21.004	27.3312
s007	b_029	rest	4042		RTC 100	7.10083	7.93722	7.64741	16.4444
s008	b_002	walking	6648		RTC 100	14.951	17.5706	31.9093	17.4152
s008	b_003	mvc	7304		RTC 100	10.3323	28.5676	31.586	12.458
s008	b_004	rest	4694		RTC 100	4.08487	5.58307	5.93648	4.83718
s008	b_005	exertion	9478		RTC 100	8.96979	18.614	15.7199	56.3111
s008	b_008	reach	7619		RTC 100	17.779	33.2811	29.0119	26.4686
s008	b_012	armmov	5377		RTC 100	17.0854	17.8664	26.4413	13.5909
s009	b_001	walking	5271		RTC 100	29.4176	21.9801	30.0336	12.9896
s009	b_003	mvc	7522		RTC 100	12.5269	24.7443	22.6939	12.0791
s009	b_005	exertion	9165		RTC 100	17.7906	29.5204	23.3713	20.4896
s009	b_007	reach	6136		RTC 100	19.5227	26.3295	28.3649	16.0141
s009	b_016	discard	2540		RTC 100	26.4292	18.8934	51.8529	22.9272
s009	b_020	mvc2	4597		RTC 100	17.5692	22.6016	44.4035	19.415
s010	b_002	walking	5012		RTC 100	9.07123	7.77459	13.0842	8.36093
s010	b_006	exertion	7585		RTC 100	11.9956	11.1975	17.9328	9.14837
s010	b_007	reach	7883		RTC 100	25.9314	29.7206	30.4821	21.3822
s010	b_015	armmov	6441		RTC 100	32.4338	52.4592	23.8586	24.7551
s010	b_029	rest	3992		RTC 100	3.10882	11.3631	3.56533	3.58408
s010	b_030	mvc	3732		RTC 100	20.0636	16.0436	26.5399	33.1971
s011	b_000	walking	5034		RTC 100	26.2445	15.407	16.383	9.66437
s011	b_003	mvc	6513		RTC 100	11.4643	13.2435	16.8594	10.7961
s011	b_005	exertion	7475		RTC 100	10.1369	44.9998	16.9615	39.0557
s011	b_006	reach	7018		RTC 100	17.3139	21.9492	28.2358	26.2491
s011	b_009	armmov	10369		RTC 100	31.1888	79.406	36.1506	27.282
s011	b_028	rest	3906		RTC 100	4.72395	9.75866	4.94675	4.60098
s012	b_000	walking	5585		RTC 100	26.2225	30.1852	60.3277	17.8587
s012	b_003	mvc	5719		RTC 100	7.97901	18.6816	10.3565	6.61476
s012	b_004	rest	4079		RTC 100	3.17932	9.80525	3.79597	3.79385
s012	b_005	exertion	7696		RTC 100	9.94371	25.3465	19.5161	10.0047
s012	b_007	reach	7941		RTC 100	41.2864	46.5994	39.325	38.5017
s012	b_011	armmov	5585		RTC 100	22.1472	34.8491	32.2361	19.1559
s013	b_003	walking	5427		RTC 100	30.1837	12.6378	22.0899	14.1692
s013	b_004	mvc	6316		RTC 100	8.35195	28.5051	14.2601	9.23149
s013	b_005	rest	4010		RTC 100	4.49096	16.8789	4.37166	4.67915
s013	b_006	exertion	7735		RTC 100	7.92747	26.9041	11.8366	11.0464
s013	b_007	reach	7321		RTC 100	16.0732	50.5285	32.7569	21.4886
s013	b_018	armmov	7263		RTC 100	26.0965	64.7404	24.9708	18.1477
s014	b_002	walking	5729		RTC 100	46.0472	14.0975	22.3575	13.0663
s014	b_003	mvc	7295		RTC 100	9.24802	14.8166	16.9894	11.0204
s014	b_005	exertion	8249		RTC 100	10.0439	17.252	29.1395	11.5983
s014	b_007	reach	7948		RTC 100	33.1891	42.4314	50.9131	47.3722
s014	b_016	armmov	5328		RTC 100	15.9513	22.685	30.1268	19.7666
s014	b_028	rest	3945		RTC 100	4.19543	4.37562	4.80068	5.71631
s015	b_001	walking	6335		RTC 100	29.4933	11.2016	34.7475	8.92516
s015	b_005	exertion	9504		RTC 100	11.0258	16.3041	24.9539	38.709
s015	b_008	reach	6215		RTC 100	28.3964	82.7568	45.4414	32.5111
s015	b_023	armmov	5406		RTC 100	32.1083	67.2247	48.4942	25.6536
s015	b_028	rest	4542		RTC 100	3.13214	9.88028	3.63773	3.65262
s015	b_029	mvc	4482		RTC 100	10.2785	15.3699	13.7835	11.9166
s016	b_001	walking	5887		RTC 100	25.6391	15.8282	14.8104	7.57505
s016	b_004	rest	3823		RTC 100	4.97907	16.1942	6.08306	5.9527
s016	b_005	exertion	9298		RTC 100	12.4078	13.7881	16.3379	13.6393
s016	b_008	reach	7082		RTC 100	14.4966	16.4569	29.1346	21.3049
s016	b_020	armmov	5574		RTC 100	31.6168	55.2101	34.9876	44.9767
s016	b_029	mvc	7391		RTC 100	8.79529	36.4864	20.7121	13.0391
s017	b_001	walking	6432		RTC 100	87.6319	52.1049	42.4643	23.1257
s017	b_006	exertion	7687		RTC 100	15.2094	14.8399	19.2003	12.4541
s017	b_008	reach	6853		RTC 100	13.4527	34.6816	26.3957	12.6056
s017	b_017	armmov	5773		RTC 100	19.0353	38.5145	24.7562	15.9345
s017	b_029	rest	4070		RTC 100	3.45481	9.47817	3.74385	3.71533
s017	b_030	mvc	6335		RTC 100	9.93233	17.2765	16.7767	9.59334
s018	b_000	walking	4916		RTC 100	20.339	26.8118	25.3216	44.7039
s018	b_004	rest	3865		RTC 100	4.03099	12.2522	3.6865	7.29014
s018	b_005	exertion	7772		RTC 100	24.2967	65.9015	30.3473	60.7081
s018	b_006	reach	10160		RTC 100	29.9964	23.7773	25.8923	22.1325
s018	b_022	armmov	4704		RTC 100	27.7227	27.4346	36.2487	29.0307
s018	b_029	mvc	7277		RTC 100	14.7086	87.3519	20.0024	22.8154
s019	b_002	walking	5449		RTC 100	43.6529	33.8476	17.0773	12.725
s019	b_003	discard	2104		RTC 100	15.7818	31.2205	36.5517	52.2554
s019	b_004	mvc	6352		RTC 100	48.8179	83.2145	61.9426	134.501
s019	b_006	exertion	8355		RTC 100	21.5125	65.8187	12.0412	18.1207
s019	b_009	reach	7623		RTC 100	29.2431	83.6669	40.9631	46.3178
s019	b_016	armmov	7023		RTC 100	22.6871	44.9098	22.586	21.3896
s020	b_000	walking	5799		RTC 100	15.1333	33.1026	17.2687	7.10511
s020	b_003	mvc	7869		RTC 100	9.73597	15.6634	17.4895	11.0979
s020	b_004	rest	3847		RTC 100	4.87384	12.5104	4.81012	4.80477
s020	b_005	exertion	8014		RTC 100	7.91097	10.5496	24.5634	13.3803
s020	b_006	reach	7480		RTC 100	20.8721	24.906	47.0379	41.2653
s020	b_016	armmov	4657		RTC 100	15.22	23.1014	31.6304	15.0402
s001	b_002	walking	5930		RSTC 100	26.9957	8.21901	28.681	5.63916
s001	b_004	mvc	4891		RSTC 100	11.2633	12.4985	15.4926	10.6293
s001	b_005	exertion	5639		RSTC 100	2.75946	7.33192	5.60212	3.0749
s001	b_006	rest	5458		RSTC 100	2.76207	6.03502	3.30579	2.71758
s001	b_007	reach	10251		RSTC 100	45.8934	49.22	43.4142	48.0267
s001	b_025	armmov	4084		RSTC 100	10.3494	10.0692	18.6365	11.1603
s002	b_001	walking	5429		RSTC 100	4.75774	12.4951	9.82557	4.24863
s002	b_005	rest	4296		RSTC 100	2.57631	5.38619	3.25896	3.74726
s002	b_006	exertion	8166		RSTC 100	5.41115	14.318	12.2904	7.17017
s002	b_007	reach	9940		RSTC 100	19.8084	25.5363	50.127	17.7592
s002	b_017	armmov	5597		RSTC 100	15.314	19.7798	24.0303	10.6588
s002	b_030	mvc	6616		RSTC 100	10.2854	13.4024	17.7755	9.50206
s003	b_003	walking	5863		RSTC 100	15.1305	6.64143	9.75612	54.0035
s003	b_005	mvc	5729		RSTC 100	8.86658	11.5621	11.658	7.81249
s003	b_007	exertion	8089		RSTC 100	4.59469	10.7791	4.46274	5.58121
s003	b_009	reach	6110		RSTC 100	21.4398	20.3976	52.6495	19.7279
s003	b_024	armmov	5040		RSTC 100	13.8458	25.3463	31.8034	15.3031
s003	b_027	discard	5350		RSTC 100	17.2636	26.3336	37.4617	20.3863
s004	b_003	walking	6374		RSTC 100	37.173	10.0915	30.6435	10.4303
s004	b_005	mvc	8600		RSTC 100	9.35162	16.1939	10.3051	9.60843
s004	b_006	rest	5154		RSTC 100	3.05275	8.20338	3.5288	3.31084
s004	b_007	exertion	10183		RSTC 100	6.30236	9.91875	9.62263	9.06123
s004	b_008	reach	11619		RSTC 100	14.9234	48.9914	26.4643	14.4491
s004	b_012	armmov	6484		RSTC 100	10.6645	15.044	27.6087	10.6058
s005	b_002	walking	5659		RSTC 100	8.93533	6.87105	16.3472	6.29124
s005	b_004	rest	3534		RSTC 100	4.0522	4.92763	4.09821	4.03003
s005	b_005	exertion	8610		RSTC 100	10.3556	11.8137	12.1143	8.92195
s005	b_006	reach	6396		RSTC 100	10.5873	27.1408	13.1343	9.77807
s005	b_021	armmov	4937		RSTC 100	15.4167	15.4804	23.8341	12.8987
s005	b_028	mvc	7015		RSTC 100	13.6108	19.1948	18.434	14.2607
s006	b_000	walking	4970		RSTC 100	10.8745	12.2212	15.8151	6.52948
s006	b_004	rest	4538		RSTC 100	4.72799	7.02355	4.88828	4.41954
s006	b_005	exertion	8269		RSTC 100	5.73361	10.7462	6.9132	7.31858
s006	b_008	reach	7501		RSTC 100	28.0504	57.4371	31.4725	36.4177
s006	b_013	armmov	7245		RSTC 100	13.7522	14.7302	17.9732	13.6574
s006	b_027	mvc	6550		RSTC 100	5.53194	7.64516	7.26839	5.56035
s007	b_001	walking	5362		RSTC 100	8.88181	7.95533	17.7835	6.5907
s007	b_004	mvc	6841		RSTC 100	16.4117	11.6017	19.5766	14.4346
s007	b_006	exertion	7722		RSTC 100	9.05931	11.7709	11.2906	7.92704
s007	b_009	reach	7658		RSTC 100	27.0146	26.4341	32.8458	17.1498
s007	b_020	armmov	4863		RSTC 100	19.2588	32.0008	18.4978	22.9869
s007	b_029	rest	4042		RSTC 100	5.69076	5.69148	6.11276	14.4142
s008	b_002	walking	6648		RSTC 100	11.2386	11.5513	22.7121	12.1794
s008	b_003	mvc	7304		RSTC 100	9.68145	13.7519	32.4681	10.2434
s008	b_004	rest	4694		RSTC 100	3.8352	4.88512	5.39225	4.5441
s008	b_005	exertion	9478		RSTC 100	5.30897	11.8255	7.19146	23.3095
s008	b_008	reach	7619		RSTC 100	11.8222	24.1759	20.3997	12.707
s008	b_012	armmov	5377		RSTC 100	15.1174	9.82508	22.9138	10.1178
s009	b_001	walking	5271		RSTC 100	18.3096	17.3179	20.6184	11.3725
s009	b_003	mvc	7522		RSTC 100	9.22017	15.4309	19.1343	9.16549
s009	b_005	exertion	9165		RSTC 100	13.4275	19.3618	17.6072	15.9402
s009	b_007	reach	6136		RSTC 100	15.0107	16.9339	21.054	10.573
s009	b_016	discard	2540		RSTC 100	21.1544	12.5666	43.5608	17.9473
s009	b_020	mvc2	4597		RSTC 100	12.3076	19.7523	31.0216	12.327
s010	b_002	walking	5012		RSTC 100	5.26363	5.29012	9.90103	5.73223
s010	b_006	exertion	7585		RSTC 100	7.9132	7.01273	7.24445	7.49547
s010	b_007	reach	7883		RSTC 100	10.9573	13.6133	20.3215	13.6996
s010	b_015	armmov	6441		RSTC 100	23.4896	39.3986	24.3485	20.3815
s010	b_029	rest	3992		RSTC 100	2.42547	5.70613	2.81106	2.46783
s010	b_030	mvc	3732		RSTC 100	13.9347	11.8281	23.0706	16.8766
s011	b_000	walking	5034		RSTC 100	12.3701	9.73721	7.81849	6.36913
s011	b_003	mvc	6513		RSTC 100	7.87624	12.0391	14.0358	9.00895
s011	b_005	exertion	7475		RSTC 100	5.26862	12.5824	11.2486	9.6519
s011	b_006	reach	7018		RSTC 100	12.6607	13.741	23.7654	16.486
s011	b_009	armmov	10369		RSTC 100	13.2529	29.0593	22.5569	16.1317
s011	b_028	rest	3906		RSTC 100	3.57932	5.11991	4.07937	3.53046
s012	b_000	walking	5585		RSTC 100	16.4792	21.9003	52.5149	15.3596
s012	b_003	mvc	5719		RSTC 100	6.98861	9.28969	9.73616	6.78073
s012	b_004	rest	4079		RSTC 100	2.67767	5.76312	3.30775	3.35053
s012	b_005	exertion	7696		RSTC 100	4.72605	10.8929	6.58571	5.82817
s012	b_007	reach	7941		RSTC 100	27.1351	29.8873	27.2915	23.6689
s012	b_011	armmov	5585		RSTC 100	19.3754	21.8938	30.0323	16.8942
s013	b_003	walking	5427		RSTC 100	24.3774	5.92773	15.0863	9.45561
s013	b_004	mvc	6316		RSTC 100	5.60002	14.7427	12.8238	7.57391
s013	b_005	rest	4010		RSTC 100	3.75375	8.00124	3.7147	3.70615
s013	b_006	exertion	7735		RSTC 100	5.4505	13.3698	6.82718	5.4146
s013	b_007	reach	7321		RSTC 100	11.8978	32.2788	24.0221	16.161
s013	b_018	armmov	7263		RSTC 100	16.8954	26.0586	19.5726	10.906
s014	b_002	walking	5729		RSTC 100	28.9873	8.47117	22.521	7.92534
s014	b_003	mvc	7295		RSTC 100	4.60704	8.12363	9.50244	6.27822
s014	b_005	exertion	8249		RSTC 100	4.24828	6.4709	9.26877	6.54247
s014	b_007	reach	7948		RSTC 100	21.0211	28.6498	40.7262	33.1467
s014	b_016	armmov	5328		RSTC 100	14.2686	15.1173	22.6605	16.0819
s014	b_028	rest	3945		RSTC 100	2.97896	2.97426	3.23156	3.0955
s015	b_001	walking	6335		RSTC 100	15.9758	6.62854	18.7987	6.59042
s015	b_005	exertion	9504		RSTC 100	6.78134	8.39362	12.1152	17.8868
s015	b_008	reach	6215		RSTC 100	21.4376	51.6984	29.8387	29.237
s015	b_023	armmov	5406		RSTC 100	16.1586	31.3259	27.292	12.5042
s015	b_028	rest	4542		RSTC 100	2.82218	5.77217	3.08731	3.07455
s015	b_029	mvc	4482		RSTC 100	9.28309	11.6696	11.0948	10.1663
s016	b_001	walking	5887		RSTC 100	12.6778	10.4843	8.43261	5.69895
s016	b_004	rest	3823		RSTC 100	3.80578	10.1132	4.05434	4.03858
s016	b_005	exertion	9298		RSTC 100	7.05203	8.82368	8.65013	7.75385
s016	b_008	reach	7082		RSTC 100	12.6069	13.1339	22.8722	15.8088
s016	b_020	armmov	5574		RSTC 100	22.7694	30.7125	27.4363	29.4642
s016	b_029	mvc	7391		RSTC 100	9.63616	16.111	18.4686	11.6572
s017	b_001	walking	6432		RSTC 100	53.2633	30.1207	32.809	17.9648
s017	b_006	exertion	7687		RSTC 100	4.66233	8.94253	6.45499	4.323
s017	b_008	reach	6853		RSTC 100	11.1012	19.2243	20.509	9.03566
s017	b_017	armmov	5773		RSTC 100	16.7167	18.7589	23.4882	10.2105
s017	b_029	rest	4070		RSTC 100	3.20632	6.32481	3.21771	3.10713
s017	b_030	mvc	6335		RSTC 100	7.97954	10.4587	13.0389	8.27318
s018	b_000	walking	4916		RSTC 100	14.9659	22.1118	18.7037	12.885
s018	b_004	rest	3865		RSTC 100	2.9219	7.30632	2.79215	6.10814
s018	b_005	exertion	7772		RSTC 100	9.86227	18.4342	9.9158	16.8681
s018	b_006	reach	10160		RSTC 100	21.3304	16.4202	23.9581	13.8595
s018	b_022	armmov	4704		RSTC 100	27.5647	23.0821	38.0589	22.9285
s018	b_029	mvc	7277		RSTC 100	10.1698	63.9547	15.0765	31.7726
s019	b_002	walking	5449		RSTC 100	26.8105	12.2718	13.7111	9.22773
s019	b_003	discard	2104		RSTC 100	12.077	19.8318	27.4512	36.6112
s019	b_004	mvc	6352		RSTC 100	37.5134	49.0258	76.2403	96.4069
s019	b_006	exertion	8355		RSTC 100	6.49531	15.677	6.97115	7.69314
s019	b_009	reach	7623		RSTC 100	23.6648	53.2685	35.2192	37.2536
s019	b_016	armmov	7023		RSTC 100	16.9896	23.3315	19.3459	13.8214
s020	b_000	walking	5799		RSTC 100	9.61014	52.9962	12.9695	5.88251
s020	b_003	mvc	7869		RSTC 100	8.06254	14.087	15.9901	9.63252
s020	b_004	rest	3847		RSTC 100	2.80183	12.4295	2.94508	2.78829
s020	b_005	exertion	8014		RSTC 100	3.80147	10.4212	7.33683	6.26832
s020	b_006	reach	7480		RSTC 100	15.9331	28.1425	35.7928	31.0843
s020	b_016	armmov	4657		RSTC 100	12.7176	22.9522	26.3592	11.1993
s001	b_002	walking	5930		RSTC 50	57.0227	8.15147	14.8297	152.806
s001	b_004	mvc	4891		RSTC 50	16.7846	24.2048	26.9574	218.697
s001	b_005	exertion	5639		RSTC 50	7.37424	9.2151	9.55014	44.9667
s001	b_006	rest	5458		RSTC 50	5.33739	9.13967	5.54675	5.57808
s001	b_007	reach	10251		RSTC 50	37.802	92.9053	61.4257	205.231
s001	b_025	armmov	4084		RSTC 50	14.0488	40.6648	31.2131	273.96
s002	b_001	walking	5429		RSTC 50	22.1473	5.30537	17.0694	78.309
s002	b_005	rest	4296		RSTC 50	2.79014	3.38023	6.05611	59.3932
s002	b_006	exertion	8166		RSTC 50	11.1041	14.7231	19.7446	121.617
s002	b_007	reach	9940		RSTC 50	18.1639	11.5181	48.7532	239.201
s002	b_017	armmov	5597		RSTC 50	34.8594	19.6176	30.3834	193.857
s002	b_030	mvc	6616		RSTC 50	17.5382	9.44313	29.0552	217.418
s003	b_003	walking	5863		RSTC 50	23.5943	15.4126	12.4158	152.517
s003	b_005	mvc	5729		RSTC 50	27.2564	23.0763	33.9249	335.874
s003	b_007	exertion	8089		RSTC 50	22.5848	6.48531	25.5018	334.689
s003	b_009	reach	6110		RSTC 50	33.7766	48.1074	57.3998	333.682
s003	b_024	armmov	5040		RSTC 50	23.0291	50.9797	56.5321	312.732
s003	b_027	discard	5350		RSTC 50	37.0584	32.1806	102.471	322.077
s004	b_003	walking	6374		RSTC 50	53.3968	14.1499	23.8404	265.285
s004	b_005	mvc	8600		RSTC 50	23.0673	8.87965	16.2814	199.302
s004	b_006	rest	5154		RSTC 50	6.07398	6.44575	4.15644	4.56349
s004	b_007	exertion	10183		RSTC 50	19.8297	16.0374	33.1794	285.5
s004	b_008	reach	11619		RSTC 50	28.7179	108.397	30.5792	297.625
s004	b_012	armmov	6484		RSTC 50	16.7212	89.9024	35.6872	284.077
s005	b_002	walking	5659		RSTC 50	20.1739	18.5221	20.8013	225.601
s005	b_004	rest	3534		RSTC 50	5.07229	7.06946	5.39068	5.32551
s005	b_005	exertion	8610		RSTC 50	16.5751	57.5932	22.3278	271.736
s005	b_006	reach	6396		RSTC 50	22.2926	79.7496	15.4195	228.17
s005	b_021	armmov	4937		RSTC 50	29.1807	103.989	36.4119	242.01
s005	b_028	mvc	7015		RSTC 50	18.3055	38.1167	23.9496	245.547
s006	b_000	walking	4970		RSTC 50	23.0336	19.9109	15.7562	346.347
s006	b_004	rest	4538		RSTC 50	7.49366	7.46148	6.56583	5.99734
s006	b_005	exertion	8269		RSTC 50	21.9402	36.3814	35.3107	219.22
s006	b_008	reach	7501		RSTC 50	56.5499	191.518	54.8321	403.218
s006	b_013	armmov	7245		RSTC 50	25.1447	172.301	50.5614	431.795
s006	b_027	mvc	6550		RSTC 50	10.5238	22.9237	16.1358	435.119
s007	b_001	walking	5362		RSTC 50	11.4187	8.10271	12.1213	69.3847
s007	b_004	mvc	6841		RSTC 50	17.4864	35.7011	51.4182	269.863
s007	b_006	exertion	7722		RSTC 50	11.9291	17.5694	41.0191	148.62
s007	b_009	reach	7658		RSTC 50	39.8007	44.1738	66.5518	249.997
s007	b_020	armmov	4863		RSTC 50	43.9198	51.5798	32.0871	237.828
s007	b_029	rest	4042		RSTC 50	11.0088	12.7882	13.144	14.4429
s008	b_002	walking	6648		RSTC 50	13.0714	16.6875	13.3248	169.019
s008	b_003	mvc	7304		RSTC 50	13.2092	38.1208	32.7252	207.422
s008	b_004	rest	4694		RSTC 50	5.37251	7.59303	5.63107	4.98253
s008	b_005	exertion	9478		RSTC 50	10.136	12.4412	30.6151	143.352
s008	b_008	reach	7619		RSTC 50	28.6842	35.3357	32.7599	278.55
s008	b_012	armmov	5377		RSTC 50	23.7292	86.9485	34.8104	273.6
s009	b_001	walking	5271		RSTC 50	57.4012	23.1933	15.0249	273.887
s009	b_003	mvc	7522		RSTC 50	15.8961	60.9188	30.1688	392.302
s009	b_005	exertion	9165		RSTC 50	21.1967	137.49	43.2084	383.472
s009	b_007	reach	6136		RSTC 50	26.0136	28.685	20.175	327.872
s009	b_016	discard	2540		RSTC 50	38.1752	18.7459	59.5681	389.285
s009	b_020	mvc2	4597		RSTC 50	33.7939	66.7005	73.111	374.011
s010	b_002	walking	5012		RSTC 50	21.8937	9.60055	12.3825	285.919
s010	b_006	exertion	7585		RSTC 50	20.1669	14.6265	29.8776	251.89
s010	b_007	reach	7883		RSTC 50	40.2578	24.7034	23.0869	421.693
s010	b_015	armmov	6441		RSTC 50	30.9551	155.913	28.6572	438.618
s010	b_029	rest	3992		RSTC 50	3.17417	6.7074	3.5518	3.67795
s010	b_030	mvc	3732		RSTC 50	29.4293	24.8537	32.4744	456.237
s011	b_000	walking	5034		RSTC 50	12.677	17.0612	7.89928	252.884
s011	b_003	mvc	6513		RSTC 50	29.8098	14.3579	19.2138	273.691
s011	b_005	exertion	7475		RSTC 50	21.5102	12.8557	17.7409	294.245
s011	b_006	reach	7018		RSTC 50	26.6493	136.198	32.9607	270.682
s011	b_009	armmov	10369		RSTC 50	56.3702	111.066	32.3595	289.785
s011	b_028	rest	3906		RSTC 50	4.74129	6.30614	4.71095	5.97278
s012	b_000	walking	5585		RSTC 50	26.7906	85.4443	59.0822	279.093
s012	b_003	mvc	5719		RSTC 50	8.20077	12.378	13.162	147.443
s012	b_004	rest	4079		RSTC 50	4.4284	7.69029	5.78823	4.50957
s012	b_005	exertion	7696		RSTC 50	18.1221	19.9121	23.5922	162.173
s012	b_007	reach	7941		RSTC 50	39.2905	68.641	36.5336	251.844
s012	b_011	armmov	5585		RSTC 50	45.9415	101.789	34.4339	259.039
s013	b_003	walking	5427		RSTC 50	54.4286	14.9505	8.37199	197.151
s013	b_004	mvc	6316		RSTC 50	12.5842	22.6772	16.514	231.874
s013	b_005	rest	4010		RSTC 50	5.35154	6.24037	5.12093	5.29919
s013	b_006	exertion	7735		RSTC 50	10.3818	18.3548	11.8646	209.745
s013	b_007	reach	7321		RSTC 50	20.8077	52.3197	32.9454	287.518
s013	b_018	armmov	7263		RSTC 50	38.8796	37.4193	29.1638	328.414
s014	b_002	walking	5729		RSTC 50	33.3969	12.2256	10.9141	274.401
s014	b_003	mvc	7295		RSTC 50	8.44959	13.2781	14.8906	103.212
s014	b_005	exertion	8249		RSTC 50	13.4364	13.2505	28.1696	172.77
s014	b_007	reach	7948		RSTC 50	43.3711	38.2555	56.2213	285.318
s014	b_016	armmov	5328		RSTC 50	18.5439	122.083	44.9823	317.698
s014	b_028	rest	3945		RSTC 50	5.22107	5.67721	5.77715	6.40677
s015	b_001	walking	6335		RSTC 50	71.3553	8.23025	9.89366	216.22
s015	b_005	exertion	9504		RSTC 50	13.2737	67.7353	28.1069	121.77
s015	b_008	reach	6215		RSTC 50	40.3327	91.206	30.2657	213.597
s015	b_023	armmov	5406		RSTC 50	21.9631	41.1441	58.5088	250.991
s015	b_028	rest	4542		RSTC 50	3.29468	6.72088	4.30722	4.86597
s015	b_029	mvc	4482		RSTC 50	7.94018	39.3407	16.0559	97.8547
s016	b_001	walking	5887		RSTC 50	38.0417	15.1383	11.2366	90.44
s016	b_004	rest	3823		RSTC 50	5.44031	6.51694	6.74424	6.48481
s016	b_005	exertion	9298		RSTC 50	10.4738	26.0139	18.5236	118.111
s016	b_008	reach	7082		RSTC 50	12.3163	46.6314	44.7715	226.921
s016	b_020	armmov	5574		RSTC 50	43.4801	163.547	46.0159	235.38
s016	b_029	mvc	7391		RSTC 50	17.2298	45.8822	37.0815	169.465
s017	b_001	walking	6432		RSTC 50	93.8989	18.7016	13.293	223.808
s017	b_006	exertion	7687		RSTC 50	6.41778	30.4053	22.3317	161.986
s017	b_008	reach	6853		RSTC 50	23.2393	90.0508	38.0961	222
s017	b_017	armmov	5773		RSTC 50	32.2612	40.1736	26.9099	184.789
s017	b_029	rest	4070		RSTC 50	3.87582	7.97674	4.02852	4.26873
s017	b_030	mvc	6335		RSTC 50	13.0248	16.9205	20.2164	21.4856
s018	b_000	walking	4916		RSTC 50	22.0185	36.6797	26.9814	430.117
s018	b_004	rest	3865		RSTC 50	4.44449	7.07826	5.11487	4.74746
s018	b_005	exertion	7772		RSTC 50	36.3014	133.64	37.1635	235.875
s018	b_006	reach	10160		RSTC 50	67.1854	69.7155	25.4066	354.737
s018	b_022	armmov	4704		RSTC 50	43.29	138.085	78.5025	450.443
s018	b_029	mvc	7277		RSTC 50	16.3344	56.5969	13.6063	242.112
s019	b_002	walking	5449		RSTC 50	19.5316	27.3617	12.3522	222.184
s019	b_003	discard	2104		RSTC 50	33.4384	100.157	52.3279	285.022
s019	b_004	mvc	6352		RSTC 50	71.7563	130.064	76.1291	297.071
s019	b_006	exertion	8355		RSTC 50	29.5407	26.2359	22.6848	176.875
s019	b_009	reach	7623		RSTC 50	45.0845	149.429	39.7084	269.821
s019	b_016	armmov	7023		RSTC 50	42.6467	55.1168	29.5201	226.002
s020	b_000	walking	5799		RSTC 50	23.5362	11.1818	13.1721	315.043
s020	b_003	mvc	7869		RSTC 50	13.9146	16.5755	30.4219	213.987
s020	b_004	rest	3847		RSTC 50	6.13675	9.53713	5.7163	6.51753
s020	b_005	exertion	8014		RSTC 50	8.31177	18.5346	35.9869	177.622
s020	b_006	reach	7480		RSTC 50	42.8233	29.3185	58.5292	324.375
s020	b_016	armmov	4657		RSTC 50	15.37	12.6758	26.7652	332.286
s001	b_002	walking	5930		RSTC 15	73.7718	204.862	14.8021	215.829
s001	b_004	mvc	4891		RSTC 15	16.4544	156.678	27.1257	218.697
s001	b_005	exertion	5639		RSTC 15	10.1233	189.01	9.36736	209.342
s001	b_006	rest	5458		RSTC 15	4.90714	231.368	5.94008	114.319
s001	b_007	reach	10251		RSTC 15	75.1072	180.795	61.5493	205.231
s001	b_025	armmov	4084		RSTC 15	52.3317	273.96	31.0995	273.96
s002	b_001	walking	5429		RSTC 15	12.2634	225.395	17.0349	265.461
s002	b_005	rest	4296		RSTC 15	7.93879	198.079	5.91995	264.108
s002	b_006	exertion	8166		RSTC 15	16.586	201.88	19.9056	258.657
s002	b_007	reach	9940		RSTC 15	23.3406	248.926	48.8157	250.015
s002	b_017	armmov	5597		RSTC 15	35.7773	215.316	30.4394	218.811
s002	b_030	mvc	6616		RSTC 15	20.5459	290.301	29.2576	291.773
s003	b_003	walking	5863		RSTC 15	26.141	261.878	12.5716	363.968
s003	b_005	mvc	5729		RSTC 15	32.721	336.45	31.1006	394.555
s003	b_007	exertion	8089		RSTC 15	30.6854	382.78	24.4056	382.78
s003	b_009	reach	6110		RSTC 15	61.4489	351.113	57.3623	351.113
s003	b_024	armmov	5040		RSTC 15	104.663	310.169	56.3313	312.732
s003	b_027	discard	5350		RSTC 15	34.8014	316.971	102.898	322.077
s004	b_003	walking	6374		RSTC 15	48.73	288.465	13.4467	290.844
s004	b_005	mvc	8600		RSTC 15	23.4424	278.21	16.3244	283.36
s004	b_006	rest	5154		RSTC 15	7.25977	186.032	4.24461	201.052
s004	b_007	exertion	10183		RSTC 15	36.3418	284.104	33.4617	285.5
s004	b_008	reach	11619		RSTC 15	58.2926	297.588	30.4222	297.625
s004	b_012	armmov	6484		RSTC 15	26.7228	294.733	35.6244	297.904
s005	b_002	walking	5659		RSTC 15	56.9654	273.984	20.7781	277.465
s005	b_004	rest	3534		RSTC 15	4.70799	130.116	5.20176	248.33
s005	b_005	exertion	8610		RSTC 15	34.1101	275.068	20.6571	279.35
s005	b_006	reach	6396		RSTC 15	28.4637	259.511	16.7233	262.974
s005	b_021	armmov	4937		RSTC 15	68.6959	242.368	36.5214	248.322
s005	b_028	mvc	7015		RSTC 15	44.8445	245.369	24.2954	245.547
s006	b_000	walking	4970		RSTC 15	54.8942	352.306	15.8039	377.424
s006	b_004	rest	4538		RSTC 15	6.10137	270.822	6.12195	402.542
s006	b_005	exertion	8269		RSTC 15	28.0145	316.242	35.3128	370.751
s006	b_008	reach	7501		RSTC 15	84.4505	395.937	54.7744	403.218
s006	b_013	armmov	7245		RSTC 15	141.211	431.795	46.8915	431.795
s006	b_027	mvc	6550		RSTC 15	24.7539	413.347	18.585	435.119
s007	b_001	walking	5362		RSTC 15	21.7192	179.045	7.27124	270.99
s007	b_004	mvc	6841		RSTC 15	31.5368	299.278	50.8878	307.454
s007	b_006	exertion	7722		RSTC 15	26.18	208.414	43.8953	276.554
s007	b_009	reach	7658		RSTC 15	57.9438	249.997	66.8149	249.997
s007	b_020	armmov	4863		RSTC 15	41.8412	220.306	32.2603	237.828
s007	b_029	rest	4042		RSTC 15	11.4419	137.721	13.342	221.522
s008	b_002	walking	6648		RSTC 15	31.2252	312.926	13.3749	314.128
s008	b_003	mvc	7304		RSTC 15	26.3208	323.038	33.3049	323.245
s008	b_004	rest	4694		RSTC 15	7.95936	147.525	5.70194	266.025
s008	b_005	exertion	9478		RSTC 15	13.2539	261.62	30.5137	326.078
s008	b_008	reach	7619		RSTC 15	49.5306	288.521	32.6264	288.477
s008	b_012	armmov	5377		RSTC 15	39.6028	259.371	37.216	273.6
s009	b_001	walking	5271		RSTC 15	83.6303	343.472	15.1316	344.566
s009	b_003	mvc	7522		RSTC 15	37.7157	391.669	41.1796	392.302
s009	b_005	exertion	9165		RSTC 15	36.6929	382.702	43.2764	383.472
s009	b_007	reach	6136		RSTC 15	21.1299	338.676	20.0812	340.152
s009	b_016	discard	2540		RSTC 15	54.159	386.147	59.9986	389.285
s009	b_020	mvc2	4597		RSTC 15	44.2595	346.53	83.9204	374.011
s010	b_002	walking	5012		RSTC 15	65.8423	381.575	12.3031	387.558
s010	b_006	exertion	7585		RSTC 15	34.3737	274.68	30.0437	412.199
s010	b_007	reach	7883		RSTC 15	76.2592	420.397	23.2498	421.693
s010	b_015	armmov	6441		RSTC 15	52.3432	438.618	28.9519	438.618
s010	b_029	rest	3992		RSTC 15	4.86082	449.751	3.39226	451.646
s010	b_030	mvc	3732		RSTC 15	31.478	429.017	32.2132	456.237
s011	b_000	walking	5034		RSTC 15	45.2415	340.899	7.88415	342.816
s011	b_003	mvc	6513		RSTC 15	21.0716	349.372	19.0885	349.288
s011	b_005	exertion	7475		RSTC 15	83.5692	345.67	17.5442	346.012
s011	b_006	reach	7018		RSTC 15	45.0906	320.262	32.5175	320.207
s011	b_009	armmov	10369		RSTC 15	56.3114	328.027	32.1414	330.092
s011	b_028	rest	3906		RSTC 15	11.4294	338.924	4.96805	288.76
s012	b_000	walking	5585		RSTC 15	34.2118	279.181	59.2502	279.093
s012	b_003	mvc	5719		RSTC 15	12.4019	175.815	13.41	282.944
s012	b_004	rest	4079		RSTC 15	4.41492	106.446	5.86551	265.001
s012	b_005	exertion	7696		RSTC 15	19.1526	217.776	23.803	273.53
s012	b_007	reach	7941		RSTC 15	49.279	252.02	36.427	251.844
s012	b_011	armmov	5585		RSTC 15	57.9991	256.379	34.6263	259.039
s013	b_003	walking	5427		RSTC 15	44.8324	299.831	8.57737	299.923
s013	b_004	mvc	6316		RSTC 15	19.804	257.179	16.5189	320.085
s013	b_005	rest	4010		RSTC 15	4.5779	109.578	4.96609	252.706
s013	b_006	exertion	7735		RSTC 15	23.506	237.155	11.9671	302.513
s013	b_007	reach	7321		RSTC 15	48.8114	301.55	33.0062	304.337
s013	b_018	armmov	7263		RSTC 15	43.8203	342.031	29.1482	344.766
s014	b_002	walking	5729		RSTC 15	148.24	268.892	12.748	285.009
s014	b_003	mvc	7295		RSTC 15	11.291	202.879	17.7829	288.062
s014	b_005	exertion	8249		RSTC 15	14.4199	170.442	27.909	309.296
s014	b_007	reach	7948		RSTC 15	58.4452	280.267	56.1837	285.318
s014	b_016	armmov	5328		RSTC 15	35.9552	307.235	44.5201	317.698
s014	b_028	rest	3945		RSTC 15	4.94151	220.282	5.56433	319.186
s015	b_001	walking	6335		RSTC 15	28.1499	279.794	9.96279	279.748
s015	b_005	exertion	9504		RSTC 15	23.8257	272.885	29.8643	282.516
s015	b_008	reach	6215		RSTC 15	113.843	226.689	30.3378	228.352
s015	b_023	armmov	5406		RSTC 15	25.7742	259.924	58.4508	260.579
s015	b_028	rest	4542		RSTC 15	9.45846	104.202	4.36681	237.049
s015	b_029	mvc	4482		RSTC 15	16.6737	243.491	16.0642	270.264
s016	b_001	walking	5887		RSTC 15	33.8572	189.363	11.2112	280.137
s016	b_004	rest	3823		RSTC 15	7.31368	267.701	6.93834	246.243
s016	b_005	exertion	9298		RSTC 15	10.2277	178.96	18.4125	278.297
s016	b_008	reach	7082		RSTC 15	60.4396	225.967	44.7172	226.921
s016	b_020	armmov	5574		RSTC 15	51.4941	241.395	46.312	241.395
s016	b_029	mvc	7391		RSTC 15	19.4488	224.289	36.941	244.965
s017	b_001	walking	6432		RSTC 15	91.4735	275.322	13.491	277.786
s017	b_006	exertion	7687		RSTC 15	12.1126	250.844	22.5474	269.656
s017	b_008	reach	6853		RSTC 15	40.3261	257.293	38.0046	261.713
s017	b_017	armmov	5773		RSTC 15	23.6001	269.523	26.9765	262.979
s017	b_029	rest	4070		RSTC 15	7.57809	283.67	3.91833	125.436
s017	b_030	mvc	6335		RSTC 15	25.6073	283.852	17.9111	284.07
s018	b_000	walking	4916		RSTC 15	19.2356	422.554	26.9013	430.117
s018	b_004	rest	3865		RSTC 15	3.44112	264.904	5.65113	424.687
s018	b_005	exertion	7772		RSTC 15	32.3351	388.972	36.7357	408.509
s018	b_006	reach	10160		RSTC 15	98.7606	354.601	25.2435	354.737
s018	b_022	armmov	4704		RSTC 15	68.3493	441.612	78.0848	450.443
s018	b_029	mvc	7277		RSTC 15	26.1109	311.438	13.4164	371.024
s019	b_002	walking	5449		RSTC 15	61.1753	244.826	12.6537	253.222
s019	b_003	discard	2104		RSTC 15	51.6184	283.38	52.4712	285.022
s019	b_004	mvc	6352		RSTC 15	98.6517	295.466	76.1621	297.071
s019	b_006	exertion	8355		RSTC 15	48.3659	173.347	22.403	251.159
s019	b_009	reach	7623		RSTC 15	66.4726	269.603	39.6401	269.821
s019	b_016	armmov	7023		RSTC 15	69.6199	230.404	29.5464	245.953
s020	b_000	walking	5799		RSTC 15	50.1076	314.529	13.3636	315.043
s020	b_003	mvc	7869		RSTC 15	16.6889	306.564	31.8753	313.252
s020	b_004	rest	3847		RSTC 15	3.79592	225.048	5.52219	281.619
s020	b_005	exertion	8014		RSTC 15	15.3973	212.007	36.0638	296.947
s020	b_006	reach	7480		RSTC 15	41.0087	320.423	59.0768	324.375
s020	b_016	armmov	4657		RSTC 15	23.9407	332.126	26.6276	332.286

## Sheet: Fig4_DLC_Group1
General					Errors				Average per Subject											Average per Subject								Figure
Subject	Video	Type	Frames		4 Frames		Subject	Frames (total)	Correction	Value	Time (Train)	Time (Test)	Speed (Train, iterations/s)	Speed (Test, frames/s)	walking	mvc	rest	reach		Correction	Stat	Error	walking	mvc	rest	reach		Correction	Error		walking		mvc		rest		reach
s001	b_002	walking	5930		2.61731		s001	36253	4 Frames	3.20773	12073.3	258.815	41.4136	140.073	2.61731	4.55092	2.45774	4.57694		4 Frames	AVG	3.79449	2.92443	4.12037	2.16207	4.59975			AVG	STE	AVG	STE	AVG	STE	AVG	STE	AVG	STE
s001	b_004	mvc	4891		4.55092		s002	40044	4 Frames	2.44784	12293.9	247.304	40.6705	161.922	1.66749	2.1323	1.49781	3.32586		4 Frames	STD	1.05406	0.890364	2.02646	0.495775	2.43136		4 Frames	3.79449	0.235695	2.92443	0.199091	4.12037	0.453129	2.16207	0.120243	4.59975	0.543668
s001	b_005	exertion	5639		2.21322		s003	36181	4 Frames	3.3971	12209.4	222.044	40.9519	162.945	2.25226	2.92657		4.65881		4 Frames	N	20	20	20	17	20
s001	b_006	rest	5458		2.45774		s004	48414	4 Frames	2.68299	12430.9	305.041	40.2223	158.713	2.26224	2.51475	2.28289	2.57402		4 Frames	STE	0.235695	0.199091	0.453129	0.120243	0.543668
s001	b_007	reach	10251		4.57694		s005	36151	4 Frames	3.57812	12578.9	230.14	39.7492	157.083	3.4986	2.2215	2.31989	2.26132
s001	b_025	armmov	4084		2.83028		s006	39073	4 Frames	3.22075	13115.2	247.879	38.1237	157.629	2.93412	2.59637	3.38772	2.80899
s002	b_001	walking	5429		1.66749		s007	36488	4 Frames	4.6475	12888.5	230.472	38.7944	158.318	1.99139	5.0853	1.74119	8.61923
s002	b_005	rest	4296		1.49781		s008	41120	4 Frames	3.10661	12760.9	260.589	39.1823	157.797	2.36296	4.82032	2.01028	3.57584
s002	b_006	exertion	8166		3.47447		s009	35231	4 Frames	3.41479	12833.9	224.055	38.9593	157.243	3.44819	3.94694		2.63556
s002	b_007	reach	9940		3.32586		s010	34645	4 Frames	6.46406	13500.3	238.347	37.0363	145.355	2.70895	3.72611	1.72182	3.9832
s002	b_017	armmov	5597		2.58912		s011	40315	4 Frames	4.35873	12327.7	249.764	40.559	161.412	3.60777	3.07907	2.18814	9.49022
s002	b_030	mvc	6616		2.1323		s012	36605	4 Frames	3.3118	12562.4	245.685	39.8012	148.992	3.26159	2.57706	2.51832	5.04241
s003	b_003	walking	5863		2.25226		s013	38072	4 Frames	4.74836	12411.8	254.464	40.2842	149.616	3.35355	4.65267	2.41517	3.33002
s003	b_005	mvc	5729		2.92657		s014	38494	4 Frames	4.56025	12239.8	258.242	40.8505	149.062	5.38613	2.58488	2.18234	9.75015
s003	b_007	exertion	8089		2.25572		s015	36484	4 Frames	5.2077	12171.9	244.372	41.0782	149.297	1.87592	8.69811	1.48147	8.40826
s003	b_009	reach	6110		4.65881		s016	39055	4 Frames	4.85325	12200.1	260.289	40.9833	150.045	2.96399	9.58454	2.76066	3.64172
s003	b_024	armmov	5040		4.35406		s017	37150	4 Frames	2.49216	12498.4	227.772	40.0052	163.102	2.30677	3.08773	1.56657	3.42093
s003	b_027	discard	5350		3.93519		s018	38694	4 Frames	2.49216	12370.6	242.877	40.4183	159.315	2.30677	3.08773	1.89365	2.67733
s004	b_003	walking	6374		2.26224		s019	36906	4 Frames	4.1204	12489.6	230.506	40.0335	160.109	4.22295	4.69087		4.53981
s004	b_005	mvc	8600		2.51475		s020	37666	4 Frames	3.57751	12432.1	233.941	40.2186	161.006	3.45969	5.84374	2.32953	2.67432
s004	b_006	rest	5154		2.28289
s004	b_007	exertion	10183		3.07606
s004	b_008	reach	11619		2.57402
s004	b_012	armmov	6484		3.38797
s005	b_002	walking	5659		3.4986
s005	b_004	rest	3534		2.31989
s005	b_005	exertion	8610		4.8067
s005	b_006	reach	6396		2.26132
s005	b_021	armmov	4937		6.36073
s005	b_028	mvc	7015		2.2215
s006	b_000	walking	4970		2.93412
s006	b_004	rest	4538		3.38772
s006	b_005	exertion	8269		2.34816
s006	b_008	reach	7501		2.80899
s006	b_013	armmov	7245		5.24913
s006	b_027	mvc	6550		2.59637
s007	b_001	walking	5362		1.99139
s007	b_004	mvc	6841		5.0853
s007	b_006	exertion	7722		4.21185
s007	b_009	reach	7658		8.61923
s007	b_020	armmov	4863		6.23605
s007	b_029	rest	4042		1.74119
s008	b_002	walking	6648		2.36296
s008	b_003	mvc	7304		4.82032
s008	b_004	rest	4694		2.01028
s008	b_005	exertion	9478		3.03814
s008	b_008	reach	7619		3.57584
s008	b_012	armmov	5377		2.83211
s009	b_001	walking	5271		3.44819
s009	b_003	mvc	7522		4.46275
s009	b_005	exertion	9165		3.11763
s009	b_007	reach	6136		2.63556
s009	b_016	discard	2540		3.39348
s009	b_020	mvc	4597		3.43114
s010	b_002	walking	5012		2.70895
s010	b_006	exertion	7585		2.97655
s010	b_007	reach	7883		3.9832
s010	b_015	armmov	6441		23.6678
s010	b_029	rest	3992		1.72182
s010	b_030	mvc	3732		3.72611
s011	b_000	walking	5034		3.60777
s011	b_003	mvc	6513		3.07907
s011	b_005	exertion	7475		2.7837
s011	b_006	reach	7018		9.49022
s011	b_009	armmov	10369		5.00347
s011	b_028	rest	3906		2.18814
s012	b_000	walking	5585		3.26159
s012	b_003	mvc	5719		2.57706
s012	b_004	rest	4079		2.51832
s012	b_005	exertion	7696		2.64985
s012	b_007	reach	7941		5.04241
s012	b_011	armmov	5585		3.82154
s013	b_003	walking	5427		3.35355
s013	b_004	mvc	6316		4.65267
s013	b_005	rest	4010		2.41517
s013	b_006	exertion	7735		3.13574
s013	b_007	reach	7321		3.33002
s013	b_018	armmov	7263		11.603
s014	b_002	walking	5729		5.38613
s014	b_003	mvc	7295		2.58488
s014	b_005	exertion	8249		2.63761
s014	b_007	reach	7948		9.75015
s014	b_016	armmov	5328		4.82038
s014	b_028	rest	3945		2.18234
s015	b_001	walking	6335		1.87592
s015	b_005	exertion	9504		4.81818
s015	b_008	reach	6215		8.40826
s015	b_023	armmov	5406		5.96427
s015	b_028	rest	4542		1.48147
s015	b_029	mvc	4482		8.69811
s016	b_001	walking	5887		2.96399
s016	b_004	rest	3823		2.76066
s016	b_005	exertion	9298		2.82877
s016	b_008	reach	7082		3.64172
s016	b_020	armmov	5574		7.33985
s016	b_029	mvc	7391		9.58454
s017	b_001	walking	6432		2.30677
s017	b_006	exertion	7687		1.89365
s017	b_008	reach	6853		3.42093
s017	b_017	armmov	5773		2.67733
s017	b_029	rest	4070		1.56657
s017	b_030	mvc	6335		3.08773
s018	b_000	walking	4916		2.30677
s018	b_004	rest	3865		1.89365
s018	b_005	exertion	7772		3.42093
s018	b_006	reach	10160		2.67733
s018	b_022	armmov	4704		1.56657
s018	b_029	mvc	7277		3.08773
s019	b_002	walking	5449		4.22295
s019	b_003	discard	2104		3.39668
s019	b_004	mvc	6352		4.69087
s019	b_006	exertion	8355		3.58981
s019	b_009	reach	7623		4.53981
s019	b_016	armmov	7023		4.28231
s020	b_000	walking	5799		3.45969
s020	b_003	mvc	7869		5.84374
s020	b_004	rest	3847		2.32953
s020	b_005	exertion	8014		2.495
s020	b_006	reach	7480		2.67432
s020	b_016	armmov	4657		4.66275

## Sheet: Fig4_DLC_Group2
General					Errors					Average per Training Number					Average per Batch				Figure
Batch	Subject	Video	Frames		Iterations	Value		Batch	Frames (total)	Iterations	Value	Time (Test)	Speed (Test, frames/s)		Correction	Stat	Error		Correction	Error
1	s002	b_002	5559		500K	3.44409		1	42779	500K	7.87026	266.2	160.702		500K	AVG	8.7197			AVG	STE
1	s002	b_017	7258		500K	6.06026		1	42779	750K	8.69587	264.3	161.858		500K	STD	2.88153		500K	8.7197	0.64433
1	s004	b_016	8437		500K	8.46145		1	42779	1M	7.35467	265.9	160.884		500K	N	20		750K	9.31531	0.635271
1	s004	b_018	9136		500K	4.4517		2	48802	500K	8.58638	300.3	162.511		500K	STE	0.64433		1M	8.14394	0.592696
1	s006	b_001	5886		500K	4.1345		2	48802	750K	8.96465	301	162.133		750K	AVG	9.31531
1	s006	b_010	6503		500K	20.6695		2	48802	1M	8.76371	302.5	161.329		750K	STD	2.84102
2	s002	b_002	5559		500K	3.44409		3	43872	500K	15.5167	271.4	161.651		750K	N	20
2	s002	b_013	9713		500K	8.11476		3	43872	750K	15.7857	270.6	162.129		750K	STE	0.635271
2	s002	b_017	7258		500K	6.06026		3	43872	1M	13.8809	273.2	160.586		1M	AVG	8.14394
2	s003	b_014	9296		500K	10.7904		4	48306	500K	11.4433	297.7	162.264		1M	STD	2.65062
2	s005	b_010	7481		500K	18.2677		4	48306	750K	11.4596	299.3	161.397		1M	N	20
2	s005	b_016	9495		500K	4.84108		4	48306	1M	10.8153	299.7	161.181		1M	STE	0.592696
3	s001	b_006	7625		500K	37.7199		5	39474	500K	6.40979	244.9	161.184
3	s003	b_004	7961		500K	6.84124		5	39474	750K	6.52882	245.2	160.987
3	s005	b_002	6185		500K	2.02695		5	39474	1M	5.51429	245.8	160.594
3	s005	b_010	7481		500K	18.2677		6	45192	500K	10.235	280.9	160.883
3	s006	b_009	8117		500K	7.57518		6	45192	750K	10.4994	280.9	160.883
3	s006	b_010	6503		500K	20.6695		6	45192	1M	9.5317	280.4	161.17
4	s001	b_006	7625		500K	37.7199		7	45412	500K	6.97483	279.7	162.36
4	s002	b_012	9890		500K	4.70376		7	45412	750K	8.45883	281.6	161.264
4	s002	b_020	7570		500K	4.73065		7	45412	1M	6.50189	281.6	161.264
4	s003	b_010	7105		500K	4.52529		8	47895	500K	6.33953	296.1	161.753
4	s004	b_016	8437		500K	8.46145		8	47895	750K	6.20483	295.7	161.972
4	s005	b_007	7679		500K	8.51884		8	47895	1M	6.3014	297.3	161.1
5	s002	b_002	5559		500K	3.44409		9	51737	500K	5.56493	319	162.185
5	s002	b_017	7258		500K	6.06026		9	51737	750K	5.19116	319	162.185
5	s003	b_010	7105		500K	4.52529		9	51737	1M	5.47883	320.4	161.476
5	s005	b_002	6185		500K	2.02695		10	46325	500K	10.1865	286.3	161.806
5	s005	b_010	7481		500K	18.2677		10	46325	750K	11.0154	285.8	162.089
5	s006	b_001	5886		500K	4.1345		10	46325	1M	9.74558	287.6	161.074
6	s001	b_006	7625		500K	37.7199		11	47999	500K	13.8957	296	162.159
6	s003	b_009	6542		500K	3.6754		11	47999	750K	14.4718	297.3	161.45
6	s003	b_014	9296		500K	10.7904		11	47999	1M	13.5437	296.9	161.667
6	s004	b_008	7420		500K	3.29904		12	42209	500K	9.12025	261.5	161.411
6	s004	b_013	4813		500K	3.34574		12	42209	750K	10.8262	261.7	161.288
6	s005	b_018	9496		500K	2.57932		12	42209	1M	7.38195	262.1	161.042
7	s002	b_020	7570		500K	4.73065		13	44325	500K	6.98694	274.7	161.358
7	s003	b_009	6542		500K	3.6754		13	44325	750K	8.00711	274.2	161.652
7	s004	b_016	8437		500K	8.46145		13	44325	1M	6.02406	276.4	160.365
7	s005	b_010	7481		500K	18.2677		14	45163	500K	7.70841	279.7	161.469
7	s005	b_018	9496		500K	2.57932		14	45163	750K	8.31983	280.1	161.239
7	s006	b_001	5886		500K	4.1345		14	45163	1M	7.51525	280.7	160.894
8	s002	b_013	9713		500K	8.11476		15	48113	500K	5.14782	296.6	162.215
8	s003	b_014	9296		500K	10.7904		15	48113	750K	6.8445	297.2	161.888
8	s004	b_018	9136		500K	4.4517		15	48113	1M	5.4525	298.4	161.237
8	s005	b_002	6185		500K	2.02695		16	42877	500K	5.28929	265.5	161.495
8	s005	b_007	7679		500K	8.51884		16	42877	750K	5.65392	266.5	160.889
8	s006	b_001	5886		500K	4.1345		16	42877	1M	5.05767	266.1	161.131
9	s002	b_012	9890		500K	4.70376		17	47210	500K	7.12169	292.2	161.567
9	s004	b_008	7420		500K	3.29904		17	47210	750K	7.60079	292.9	161.181
9	s004	b_018	9136		500K	4.4517		17	47210	1M	7.51528	291.8	161.789
9	s005	b_007	7679		500K	8.51884		18	45225	500K	12.8251	279.3	161.923
9	s005	b_016	9495		500K	4.84108		18	45225	750K	12.8729	279.9	161.576
9	s006	b_009	8117		500K	7.57518		18	45225	1M	11.8597	281.1	160.886
10	s001	b_006	7625		500K	37.7199		19	43171	500K	8.51001	266.4	162.053
10	s002	b_013	9713		500K	8.11476		19	43171	750K	9.14182	267.9	161.146
10	s002	b_017	7258		500K	6.06026		19	43171	1M	7.98276	269	160.487
10	s004	b_008	7420		500K	3.29904		20	40702	500K	8.66158	251	162.159
10	s004	b_013	4813		500K	3.34574		20	40702	750K	9.76315	251.6	161.773
10	s005	b_018	9496		500K	2.57932		20	40702	1M	6.65771	252.6	161.132
11	s001	b_006	7625		500K	37.7199
11	s003	b_004	7961		500K	6.84124
11	s004	b_018	9136		500K	4.4517
11	s005	b_007	7679		500K	8.51884
11	s005	b_010	7481		500K	18.2677
11	s006	b_009	8117		500K	7.57518
12	s002	b_012	9890		500K	4.70376
12	s002	b_017	7258		500K	6.06026
12	s003	b_018	3286		500K	13.0142
12	s005	b_008	8408		500K	8.5411
12	s005	b_010	7481		500K	18.2677
12	s006	b_001	5886		500K	4.1345
13	s002	b_020	7570		500K	4.73065
13	s003	b_018	3286		500K	13.0142
13	s004	b_008	7420		500K	3.29904
13	s004	b_016	8437		500K	8.46145
13	s005	b_016	9495		500K	4.84108
13	s006	b_009	8117		500K	7.57518
14	s004	b_016	8437		500K	8.46145
14	s005	b_002	6185		500K	2.02695
14	s005	b_007	7679		500K	8.51884
14	s005	b_010	7481		500K	18.2677
14	s005	b_016	9495		500K	4.84108
14	s006	b_001	5886		500K	4.1345
15	s002	b_017	7258		500K	6.06026
15	s002	b_020	7570		500K	4.73065
15	s005	b_008	8408		500K	8.5411
15	s005	b_016	9495		500K	4.84108
15	s005	b_018	9496		500K	2.57932
15	s006	b_001	5886		500K	4.1345
16	s002	b_002	5559		500K	3.44409
16	s002	b_013	9713		500K	8.11476
16	s002	b_020	7570		500K	4.73065
16	s003	b_010	7105		500K	4.52529
16	s004	b_013	4813		500K	3.34574
16	s006	b_009	8117		500K	7.57518
17	s002	b_012	9890		500K	4.70376
17	s002	b_020	7570		500K	4.73065
17	s003	b_004	7961		500K	6.84124
17	s004	b_013	4813		500K	3.34574
17	s005	b_010	7481		500K	18.2677
17	s005	b_016	9495		500K	4.84108
18	s001	b_006	7625		500K	37.7199
18	s002	b_012	9890		500K	4.70376
18	s002	b_017	7258		500K	6.06026
18	s004	b_013	4813		500K	3.34574
18	s004	b_018	9136		500K	4.4517
18	s006	b_010	6503		500K	20.6695
19	s002	b_017	7258		500K	6.06026
19	s003	b_014	9296		500K	10.7904
19	s004	b_013	4813		500K	3.34574
19	s004	b_016	8437		500K	8.46145
19	s005	b_010	7481		500K	18.2677
19	s006	b_001	5886		500K	4.1345
20	s002	b_020	7570		500K	4.73065
20	s003	b_004	7961		500K	6.84124
20	s003	b_018	3286		500K	13.0142
20	s005	b_018	9496		500K	2.57932
20	s006	b_001	5886		500K	4.1345
20	s006	b_010	6503		500K	20.6695
1	s002	b_002	5559		750K	4.72753
1	s002	b_017	7258		750K	4.80552
1	s004	b_016	8437		750K	12.0136
1	s004	b_018	9136		750K	6.63202
1	s006	b_001	5886		750K	4.398
1	s006	b_010	6503		750K	19.5986
2	s002	b_002	5559		750K	4.72753
2	s002	b_013	9713		750K	9.66939
2	s002	b_017	7258		750K	4.80552
2	s003	b_014	9296		750K	8.8038
2	s005	b_010	7481		750K	20.6647
2	s005	b_016	9495		750K	5.117
3	s001	b_006	7625		750K	38.7491
3	s003	b_004	7961		750K	7.32295
3	s005	b_002	6185		750K	1.32128
3	s005	b_010	7481		750K	20.6647
3	s006	b_009	8117		750K	7.05742
3	s006	b_010	6503		750K	19.5986
4	s001	b_006	7625		750K	38.7491
4	s002	b_012	9890		750K	3.2868
4	s002	b_020	7570		750K	5.04791
4	s003	b_010	7105		750K	3.25589
4	s004	b_016	8437		750K	12.0136
4	s005	b_007	7679		750K	6.40448
5	s002	b_002	5559		750K	4.72753
5	s002	b_017	7258		750K	4.80552
5	s003	b_010	7105		750K	3.25589
5	s005	b_002	6185		750K	1.32128
5	s005	b_010	7481		750K	20.6647
5	s006	b_001	5886		750K	4.398
6	s001	b_006	7625		750K	38.7491
6	s003	b_009	6542		750K	2.57496
6	s003	b_014	9296		750K	8.8038
6	s004	b_008	7420		750K	2.64921
6	s004	b_013	4813		750K	4.16538
6	s005	b_018	9496		750K	6.05389
7	s002	b_020	7570		750K	5.04791
7	s003	b_009	6542		750K	2.57496
7	s004	b_016	8437		750K	12.0136
7	s005	b_010	7481		750K	20.6647
7	s005	b_018	9496		750K	6.05389
7	s006	b_001	5886		750K	4.398
8	s002	b_013	9713		750K	9.66939
8	s003	b_014	9296		750K	8.8038
8	s004	b_018	9136		750K	6.63202
8	s005	b_002	6185		750K	1.32128
8	s005	b_007	7679		750K	6.40448
8	s006	b_001	5886		750K	4.398
9	s002	b_012	9890		750K	3.2868
9	s004	b_008	7420		750K	2.64921
9	s004	b_018	9136		750K	6.63202
9	s005	b_007	7679		750K	6.40448
9	s005	b_016	9495		750K	5.117
9	s006	b_009	8117		750K	7.05742
10	s001	b_006	7625		750K	38.7491
10	s002	b_013	9713		750K	9.66939
10	s002	b_017	7258		750K	4.80552
10	s004	b_008	7420		750K	2.64921
10	s004	b_013	4813		750K	4.16538
10	s005	b_018	9496		750K	6.05389
11	s001	b_006	7625		750K	38.7491
11	s003	b_004	7961		750K	7.32295
11	s004	b_018	9136		750K	6.63202
11	s005	b_007	7679		750K	6.40448
11	s005	b_010	7481		750K	20.6647
11	s006	b_009	8117		750K	7.05742
12	s002	b_012	9890		750K	3.2868
12	s002	b_017	7258		750K	4.80552
12	s003	b_018	3286		750K	16.1575
12	s005	b_008	8408		750K	15.6447
12	s005	b_010	7481		750K	20.6647
12	s006	b_001	5886		750K	4.398
13	s002	b_020	7570		750K	5.04791
13	s003	b_018	3286		750K	16.1575
13	s004	b_008	7420		750K	2.64921
13	s004	b_016	8437		750K	12.0136
13	s005	b_016	9495		750K	5.117
13	s006	b_009	8117		750K	7.05742
14	s004	b_016	8437		750K	12.0136
14	s005	b_002	6185		750K	1.32128
14	s005	b_007	7679		750K	6.40448
14	s005	b_010	7481		750K	20.6647
14	s005	b_016	9495		750K	5.117
14	s006	b_001	5886		750K	4.398
15	s002	b_017	7258		750K	4.80552
15	s002	b_020	7570		750K	5.04791
15	s005	b_008	8408		750K	15.6447
15	s005	b_016	9495		750K	5.117
15	s005	b_018	9496		750K	6.05389
15	s006	b_001	5886		750K	4.398
16	s002	b_002	5559		750K	4.72753
16	s002	b_013	9713		750K	9.66939
16	s002	b_020	7570		750K	5.04791
16	s003	b_010	7105		750K	3.25589
16	s004	b_013	4813		750K	4.16538
16	s006	b_009	8117		750K	7.05742
17	s002	b_012	9890		750K	3.2868
17	s002	b_020	7570		750K	5.04791
17	s003	b_004	7961		750K	7.32295
17	s004	b_013	4813		750K	4.16538
17	s005	b_010	7481		750K	20.6647
17	s005	b_016	9495		750K	5.117
18	s001	b_006	7625		750K	38.7491
18	s002	b_012	9890		750K	3.2868
18	s002	b_017	7258		750K	4.80552
18	s004	b_013	4813		750K	4.16538
18	s004	b_018	9136		750K	6.63202
18	s006	b_010	6503		750K	19.5986
19	s002	b_017	7258		750K	4.80552
19	s003	b_014	9296		750K	8.8038
19	s004	b_013	4813		750K	4.16538
19	s004	b_016	8437		750K	12.0136
19	s005	b_010	7481		750K	20.6647
19	s006	b_001	5886		750K	4.398
20	s002	b_020	7570		750K	5.04791
20	s003	b_004	7961		750K	7.32295
20	s003	b_018	3286		750K	16.1575
20	s005	b_018	9496		750K	6.05389
20	s006	b_001	5886		750K	4.398
20	s006	b_010	6503		750K	19.5986
1	s002	b_002	5559		1M	4.06998
1	s002	b_017	7258		1M	5.04187
1	s004	b_016	8437		1M	9.70781
1	s004	b_018	9136		1M	7.33081
1	s006	b_001	5886		1M	3.24182
1	s006	b_010	6503		1M	14.7357
2	s002	b_002	5559		1M	4.06998
2	s002	b_013	9713		1M	9.23444
2	s002	b_017	7258		1M	5.04187
2	s003	b_014	9296		1M	10.0477
2	s005	b_010	7481		1M	16.28
2	s005	b_016	9495		1M	7.90824
3	s001	b_006	7625		1M	36.7939
3	s003	b_004	7961		1M	8.76964
3	s005	b_002	6185		1M	1.28588
3	s005	b_010	7481		1M	16.28
3	s006	b_009	8117		1M	5.42016
3	s006	b_010	6503		1M	14.7357
4	s001	b_006	7625		1M	36.7939
4	s002	b_012	9890		1M	3.6785
4	s002	b_020	7570		1M	4.87792
4	s003	b_010	7105		1M	3.16616
4	s004	b_016	8437		1M	9.70781
4	s005	b_007	7679		1M	6.66774
5	s002	b_002	5559		1M	4.06998
5	s002	b_017	7258		1M	5.04187
5	s003	b_010	7105		1M	3.16616
5	s005	b_002	6185		1M	1.28588
5	s005	b_010	7481		1M	16.28
5	s006	b_001	5886		1M	3.24182
6	s001	b_006	7625		1M	36.7939
6	s003	b_009	6542		1M	2.94533
6	s003	b_014	9296		1M	10.0477
6	s004	b_008	7420		1M	1.8675
6	s004	b_013	4813		1M	3.57733
6	s005	b_018	9496		1M	1.95842
7	s002	b_020	7570		1M	4.87792
7	s003	b_009	6542		1M	2.94533
7	s004	b_016	8437		1M	9.70781
7	s005	b_010	7481		1M	16.28
7	s005	b_018	9496		1M	1.95842
7	s006	b_001	5886		1M	3.24182
8	s002	b_013	9713		1M	9.23444
8	s003	b_014	9296		1M	10.0477
8	s004	b_018	9136		1M	7.33081
8	s005	b_002	6185		1M	1.28588
8	s005	b_007	7679		1M	6.66774
8	s006	b_001	5886		1M	3.24182
9	s002	b_012	9890		1M	3.6785
9	s004	b_008	7420		1M	1.8675
9	s004	b_018	9136		1M	7.33081
9	s005	b_007	7679		1M	6.66774
9	s005	b_016	9495		1M	7.90824
9	s006	b_009	8117		1M	5.42016
10	s001	b_006	7625		1M	36.7939
10	s002	b_013	9713		1M	9.23444
10	s002	b_017	7258		1M	5.04187
10	s004	b_008	7420		1M	1.8675
10	s004	b_013	4813		1M	3.57733
10	s005	b_018	9496		1M	1.95842
11	s001	b_006	7625		1M	36.7939
11	s003	b_004	7961		1M	8.76964
11	s004	b_018	9136		1M	7.33081
11	s005	b_007	7679		1M	6.66774
11	s005	b_010	7481		1M	16.28
11	s006	b_009	8117		1M	5.42016
12	s002	b_012	9890		1M	3.6785
12	s002	b_017	7258		1M	5.04187
12	s003	b_018	3286		1M	6.36275
12	s005	b_008	8408		1M	9.68675
12	s005	b_010	7481		1M	16.28
12	s006	b_001	5886		1M	3.24182
13	s002	b_020	7570		1M	4.87792
13	s003	b_018	3286		1M	6.36275
13	s004	b_008	7420		1M	1.8675
13	s004	b_016	8437		1M	9.70781
13	s005	b_016	9495		1M	7.90824
13	s006	b_009	8117		1M	5.42016
14	s004	b_016	8437		1M	9.70781
14	s005	b_002	6185		1M	1.28588
14	s005	b_007	7679		1M	6.66774
14	s005	b_010	7481		1M	16.28
14	s005	b_016	9495		1M	7.90824
14	s006	b_001	5886		1M	3.24182
15	s002	b_017	7258		1M	5.04187
15	s002	b_020	7570		1M	4.87792
15	s005	b_008	8408		1M	9.68675
15	s005	b_016	9495		1M	7.90824
15	s005	b_018	9496		1M	1.95842
15	s006	b_001	5886		1M	3.24182
16	s002	b_002	5559		1M	4.06998
16	s002	b_013	9713		1M	9.23444
16	s002	b_020	7570		1M	4.87792
16	s003	b_010	7105		1M	3.16616
16	s004	b_013	4813		1M	3.57733
16	s006	b_009	8117		1M	5.42016
17	s002	b_012	9890		1M	3.6785
17	s002	b_020	7570		1M	4.87792
17	s003	b_004	7961		1M	8.76964
17	s004	b_013	4813		1M	3.57733
17	s005	b_010	7481		1M	16.28
17	s005	b_016	9495		1M	7.90824
18	s001	b_006	7625		1M	36.7939
18	s002	b_012	9890		1M	3.6785
18	s002	b_017	7258		1M	5.04187
18	s004	b_013	4813		1M	3.57733
18	s004	b_018	9136		1M	7.33081
18	s006	b_010	6503		1M	14.7357
19	s002	b_017	7258		1M	5.04187
19	s003	b_014	9296		1M	10.0477
19	s004	b_013	4813		1M	3.57733
19	s004	b_016	8437		1M	9.70781
19	s005	b_010	7481		1M	16.28
19	s006	b_001	5886		1M	3.24182
20	s002	b_020	7570		1M	4.87792
20	s003	b_004	7961		1M	8.76964
20	s003	b_018	3286		1M	6.36275
20	s005	b_018	9496		1M	1.95842
20	s006	b_001	5886		1M	3.24182
20	s006	b_010	6503		1M	14.7357

## Sheet: Fig5_Combined
General					Error										Average per Subject								Figure
Subject	Video	Type	Frames		HumanAVG	DLC	LK + RSTC + DLC	LK + RSTC + STC	LK + STC	DLC + KLM	DLC + LPF		Mirrored	Stat	HumanAVG	DLC	LK + RSTC + DLC	LK + RSTC + STC	LK + STC	DLC + KLM	DLC + LPF		Mirrored	Human		DLC		LK + RSTC + DLC		LK + RSTC + STC		LK + STC		DLC + KLM		DLC + LPF
s001	b_002	walking	5930		13.9301	2.61731	8.2665	8.66065	11.2709	5.22424	4.41621		walking	AVG	9.53358	2.92443	6.85168	4.59974	7.03212	4.11973	4.13433			AVG	STE	AVG	STE	AVG	STE	AVG	STE	AVG	STE	AVG	STE	AVG	STE
s001	b_004	mvc	4891		11.9016	4.55092	9.4735	3.42337	2.1337	4.73689	4.73949		walking	STD	5.38473	0.890364	2.78278	2.73169	4.85006	1.46979	1.48223		walking	9.53358	1.20406	4.59974	0.610823	6.85168	0.622248	4.59974	0.610823	7.03212	1.08451	4.11973	0.328655	4.13433	0.331436
s001	b_005	exertion	5639		6.16738	2.21322	2.90817	1.64846	2.65231	3.0389	2.97369		walking	N	20	20	20	20	20	20	20		mvc	12.0991	1.68741	3.89585	0.405269	6.02274	0.562196	3.89585	0.405269	5.05678	0.990267	4.24549	0.382349	4.28059	0.391678
s001	b_006	rest	5458		10.8524	2.45774	3.23867	1.38239	1.50467	2.32294	2.20437		walking	STE	1.20406	0.199091	0.622248	0.610823	1.08451	0.328655	0.331436		rest	10.7545	1.32645	1.256	0.0824463	2.79839	0.119155	1.256	0.0824463	1.52941	0.0801153	2.35242	0.181709	2.33173	0.181341
s001	b_007	reach	10251		25.3324	4.57694	27.5342	9.26749	17.7194	7.13913	8.55844		mvc	AVG	12.0991	4.12037	6.02274	3.89585	5.05678	4.24549	4.28059		reach	13.1483	1.924	6.58841	0.71112	13.7476	1.33779	6.58841	0.71112	8.05347	0.856877	5.6166	0.547319	5.58713	0.572476
s001	b_025	armmov	4084		8.76537	2.83028	10.2501	6.24872	5.88204	7.71838	7.28159		mvc	STD	7.54633	2.02646	2.51422	1.81242	4.42861	1.70992	1.75164
s002	b_001	walking	5429		4.25515	1.66749	3.76838	2.13469	3.25944	2.41613	2.14378		mvc	N	20	20	20	20	20	20	20
s002	b_005	rest	4296		4.21	1.49781	2.05737	1.08664	1.09338	1.74385	1.67391		mvc	STE	1.68741	0.453129	0.562196	0.405269	0.990267	0.382349	0.391678
s002	b_006	exertion	8166		6.85849	3.47447	4.61975	2.16441	3.19272	3.9938	3.88312		exertion	AVG	12.8881	3.08859	4.00497	2.6327	3.06666	3.64365	3.61502
s002	b_007	reach	9940		8.29808	3.32586	7.68047	7.37002	7.96298	4.30526	4.02075		exertion	STD	6.64864	0.797323	1.23974	0.839998	1.3178	1.14156	1.06856
s002	b_017	armmov	5597		11.0035	2.58912	9.55469	6.82861	5.83517	3.67146	3.56407		exertion	N	20	20	20	20	20	20	20
s002	b_030	mvc	6616		5.72994	2.1323	4.29065	4.1271	4.45122	2.67992	2.54816		exertion	STE	1.48668	0.178287	0.277214	0.187829	0.294669	0.25526	0.238937
s003	b_003	walking	5863		10.1691	2.25226	4.15854	2.18067	3.09605	2.6538	2.45371		rest	AVG	10.7545	2.16207	2.79839	1.256	1.52941	2.35242	2.33173
s003	b_005	mvc	5729		12.5735	2.92657	6.18687	5.0303	3.30537	3.71191	3.82657		rest	STD	5.46911	0.495775	0.491289	0.339935	0.330324	0.749207	0.747689
s003	b_007	exertion	8089		15.6326	2.25572	2.32294	2.43802	1.11968	2.53599	2.52433		rest	N	17	17	17	17	17	17	17
s003	b_009	reach	6110		11.4659	4.65881	16.0152	4.6665	7.58657	7.07361	6.61995		rest	STE	1.32645	0.120243	0.119155	0.0824463	0.0801153	0.181709	0.181341
s003	b_024	armmov	5040		18.5774	4.35406	11.491	5.92328	6.53572	4.5396	4.42509		reach	AVG	13.1483	4.59975	13.7476	6.58841	8.05347	5.6166	5.58713
s003	b_027	discard	5350		23.2186	3.93519	8.87574	4.40001	5.95753	5.22231	4.90468		reach	STD	8.60441	2.43136	5.98276	3.18022	3.83207	2.44768	2.56019
s004	b_003	walking	6374		10.2658	2.26224	5.56124	6.95856	12.1914	3.53334	3.45928		reach	N	20	20	20	20	20	20	20
s004	b_005	mvc	8600		12.3613	2.51475	3.54811	1.81197	2.46169	3.53037	3.46228		reach	STE	1.924	0.543668	1.33779	0.71112	0.856877	0.547319	0.572476
s004	b_006	rest	5154		11.5007	2.28289	2.67297	1.56544	1.88652	2.90509	2.89269		armmov	AVG	12.7553	5.74993	12.8852	6.98812	7.70464	6.47928	6.50671
s004	b_007	exertion	10183		11.1406	3.07606	3.36144	2.61298	1.78996	3.82464	3.88864		armmov	STD	6.70298	4.88031	8.43512	2.41393	3.16115	3.49616	3.43167
s004	b_008	reach	11619		15.9342	2.57402	8.44818	3.59528	4.61782	3.84189	3.83991		armmov	N	19	19	19	19	19	19	19
s004	b_012	armmov	6484		7.0467	3.38797	9.82198	5.90706	6.40062	5.06763	4.87005		armmov	STE	1.53777	1.11962	1.93515	0.553794	0.725218	0.802075	0.787279
s005	b_002	walking	5659		8.21559	3.4986	7.78367	3.70007	5.2802	5.28803	5.76793
s005	b_004	rest	3534		9.19684	2.31989	3.23668	1.29709	1.86972	3.23384	3.23959
s005	b_005	exertion	8610		15.8288	4.8067	3.62309	4.27534	6.09532	5.09684	4.09418
s005	b_006	reach	6396		5.82467	2.26132	13.8082	1.90696	3.81997	2.89438	2.53706
s005	b_021	armmov	4937		9.10719	6.36073	17.7815	6.51004	8.00617	8.15535	8.54233
s005	b_028	mvc	7015		10.7109	2.2215	4.87715	4.4432	4.74464	2.80496	2.81788
s006	b_000	walking	4970		12.2887	2.93412	7.58826	3.04064	4.38714	3.48802	3.40569
s006	b_004	rest	4538		23.8502	3.38772	3.18153	1.30423	1.67907	3.70706	3.67033
s006	b_005	exertion	8269		12.893	2.34816	2.69335	2.75953	3.4061	2.06197	2.14212
s006	b_008	reach	7501		13.3657	2.80899	13.7216	6.86047	8.96454	3.05065	2.7572
s006	b_013	armmov	7245		9.52672	5.24913	5.80484	8.25004	9.73596	5.23075	4.956
s006	b_027	mvc	6550		8.10735	2.59637	3.3848	1.21232	1.69571	2.71746	2.71422
s007	b_001	walking	5362		5.37496	1.99139	4.14089	2.84718	3.30728	2.72295	2.71647
s007	b_004	mvc	6841		20.4731	5.0853	7.78032	5.16753	6.46967	6.92687	6.78572
s007	b_006	exertion	7722		14.4725	4.21185	4.32853	2.8638	3.86065	5.75052	5.42792
s007	b_009	reach	7658		15.9775	8.61923	23.9411	6.77199	4.54926	7.75882	8.09686
s007	b_020	armmov	4863		24.3154	6.23605	27.7543	6.76355	5.75564	5.79789	9.08058
s007	b_029	rest	4042		12.7225	1.74119	2.62542	0.893813	1.22589	1.69948	1.6497
s008	b_002	walking	6648		7.12869	2.36296	5.55029	2.11739	4.55298	3.41725	3.49559
s008	b_003	mvc	7304		10.7963	4.82032	5.60968	5.21447	6.84092	5.11514	5.1678
s008	b_004	rest	4694		6.5111	2.01028	2.29035	0.81802	1.38942	2.54689	2.55003
s008	b_005	exertion	9478		8.38815	3.03814	3.24368	2.03085	2.11091	4.04215	4.03202
s008	b_008	reach	7619		6.90706	3.57584	9.49675	3.78598	8.17222	4.99499	4.8711
s008	b_012	armmov	5377		8.21348	2.83211	5.14662	3.6773	4.59993	3.74297	3.70001
s009	b_001	walking	5271		5.66375	3.44819	7.58921	3.09392	6.47711	4.4141	4.73025
s009	b_003 and b_020 averaged	mvc	6059.5		11.8389	3.94694	7.49174	4.76955	4.83635	4.05795	4.05174
s009	b_005	exertion	9165		9.37547	3.11763	4.60984	3.20562	4.92577	3.91045	3.95304
s009	b_007	reach	6136		8.38535	2.63556	8.71937	3.92999	5.70363	3.76941	3.78703
s009	b_016	discard	2540		9.60055	3.39348	7.66173	4.47306	4.56324	3.41546	3.63418
s010	b_002	walking	5012		0	2.70895	5.99587	2.927	3.46575	2.29509	2.48253
s010	b_006	exertion	7585		0	2.97655	3.70099	2.14888	4.18283	3.49518	3.48955
s010	b_007	reach	7883		0	3.9832	6.94003	3.2973	5.2257	3.03825	3.07803
s010	b_015	armmov	6441		0	23.6678	32.3589	7.21716	10.7661	17.487	16.4584
s010	b_029	rest	3992		0	1.72182	2.89171	1.18574	1.47664	1.42516	1.44545
s010	b_030	mvc	3732		0	3.72611	5.9164	3.09965	3.17897	3.19312	3.10835
s011	b_000	walking	5034		6.6613	3.60777	4.92159	3.44559	3.96916	4.02641	4.05035
s011	b_003	mvc	6513		8.07438	3.07907	5.25262	3.62487	4.76828	3.41253	3.5207
s011	b_005	exertion	7475		12.0651	2.7837	5.48928	2.63087	2.61693	2.72823	2.78952
s011	b_006	reach	7018		40.2398	9.49022	17.0846	4.71525	4.11952	9.24905	9.15753
s011	b_009	armmov	10369		18.3593	5.00347	7.79321	6.62241	8.15318	5.36865	5.76391
s011	b_028	rest	3906		7.42408	2.18814	3.70711	1.40066	1.81553	2.04741	2.10034
s012	b_000	walking	5585		15.6794	3.26159	10.5175	5.78985	8.92966	5.09227	5.37975
s012	b_003	mvc	5719		9.78018	2.57706	3.87797	2.13959	3.07196	2.18415	2.3493
s012	b_004	rest	4079		11.0932	2.51832	3.08071	1.40097	1.60192	3.08578	3.07204
s012	b_005	exertion	7696		11.4058	2.64985	5.52364	2.3975	1.43337	3.31442	3.15414
s012	b_007	reach	7941		14.2857	5.04241	11.9217	6.81657	9.23461	6.99858	7.4136
s012	b_011	armmov	5585		8.85305	3.82154	11.5846	3.56315	4.39418	5.14266	5.14309
s013	b_003	walking	5427		6.17076	3.35355	5.49809	4.69226	9.41283	4.04276	4.04175
s013	b_004	mvc	6316		10.4418	4.65267	3.53906	2.03529	4.62249	6.21405	6.05336
s013	b_005	rest	4010		9.74156	2.41517	2.75612	1.87656	1.76452	2.5313	2.47748
s013	b_006	exertion	7735		8.98084	3.13574	3.63243	2.16709	2.67894	3.65058	3.58808
s013	b_007	reach	7321		8.00045	3.33002	9.97303	8.4643	8.85761	3.43092	3.29326
s013	b_018	armmov	7263		17.6291	11.603	8.39524	6.02989	5.48066	13.5741	13.7618
s014	b_002	walking	5729		7.25164	5.38613	8.13498	8.74566	8.8734	7.81141	7.52729
s014	b_003	mvc	7295		11.728	2.58488	4.13683	1.97113	2.48794	2.46724	2.46916
s014	b_005	exertion	8249		17.6178	2.63761	2.7261	1.80551	1.61408	2.87109	2.81708
s014	b_007	reach	7948		15.4703	9.75015	20.4466	11.0382	11.2333	12.5636	12.413
s014	b_016	armmov	5328		8.94539	4.82038	9.67566	4.67513	7.40136	5.78646	5.68724
s014	b_028	rest	3945		18.9841	2.18234	3.01472	1.40026	1.65716	2.03188	2.03668
s015	b_001	walking	6335		24.0469	1.87592	3.64285	2.41853	7.82187	2.48893	2.53561
s015	b_005	exertion	9504		16.0262	4.81818	5.76023	3.00293	4.56118	6.18193	6.11421
s015	b_008	reach	6215		11.4324	8.40826	21.008	10.2969	13.7931	6.59645	6.36383
s015	b_023	armmov	5406		20.7805	5.96427	5.95623	10.7711	14.8066	5.83658	5.48018
s015	b_028	rest	4542		11.693	1.48147	2.32647	0.754433	0.812583	1.36017	1.33836
s015	b_029	mvc	4482		22.4015	8.69811	9.43602	6.05841	6.18457	4.47617	4.014
s016	b_001	walking	5887		10.339	2.96399	5.03848	1.97191	4.78653	3.81826	4.02381
s016	b_004	rest	3823		14.9018	2.76066	3.19693	1.89162	2.08445	3.72881	3.69968
s016	b_005	exertion	9298		25.1735	2.82877	3.63998	2.86553	3.61352	2.894	2.93094
s016	b_008	reach	7082		7.93538	3.64172	7.30135	4.39743	4.44683	5.23917	5.04889
s016	b_020	armmov	5574		20.2608	7.33985	20.1746	6.42738	8.69377	7.47413	7.0868
s016	b_029	mvc	7391		35.9184	9.58454	4.33143	3.86823	4.4487	6.40249	6.95972
s017	b_001	walking	6432		7.90781	2.30677	7.54803	10.7916	23.658	4.49892	4.83332
s017	b_006	exertion	7687		7.26574	1.89365	2.64978	3.84238	2.52566	2.25579	2.18346
s017	b_008	reach	6853		6.43882	3.42093	6.66588	3.21949	5.22941	4.68886	4.85688
s017	b_017	armmov	5773		5.72393	2.67733	8.85662	5.79219	5.05222	3.67235	3.72743
s017	b_029	rest	4070		6.26203	1.56657	1.74535	1.14653	1.65606	2.02968	2.02318
s017	b_030	mvc	6335		5.63975	3.08773	4.45731	2.43582	3.12913	4.29306	4.18384
s018	b_000	walking	4916		9.83014	2.30677	15.2858	5.59142	5.0731	6.53706	6.28985
s018	b_004	rest	3865		10.7837	1.89365	2.67045	0.74815	1.16348	1.80323	1.80272
s018	b_005	exertion	7772		24.9164	3.42093	5.6624	4.36244	2.91074	4.20062	4.32576
s018	b_006	reach	10160		20.0448	2.67733	16.1553	6.83616	10.5191	6.00299	5.81592
s018	b_022	armmov	4704		12.1878	1.56657	28.9314	9.29778	15.4203	4.68621	4.7227
s018	b_029	mvc	7277		6.95331	3.08773	6.75917	4.69947	4.58828	1.83186	2.1757
s019	b_002	walking	5449		18.5477	4.22295	9.80939	8.43542	8.27134	5.6176	6.00241
s019	b_003	discard	2104		17.1662	3.39668	6.4252	4.308	3.64675	3.18364	3.19564
s019	b_004	mvc	6352		17.5197	4.69087	13.2498	9.03883	22.871	6.98284	7.53791
s019	b_006	exertion	8355		24.8424	3.58981	6.53646	2.49174	4.41216	4.71478	5.19222
s019	b_009	reach	7623		18.1257	4.53981	15.1347	13.413	13.9118	6.27203	6.04486
s019	b_016	armmov	7023		23.553	4.28231	4.65944	8.37654	8.59107	5.81438	5.3898
s020	b_000	walking	5799		6.94495	3.45969	6.23388	2.45183	2.55828	3.00809	2.93096
s020	b_003	mvc	7869		9.03123	5.84374	6.85527	3.74596	4.84505	7.17089	7.12596
s020	b_004	rest	3847		13.0992	2.32953	2.88002	1.19947	1.31902	1.78848	1.76285
s020	b_005	exertion	8014		8.71212	2.495	3.06738	0.940103	1.63039	2.31112	2.79638
s020	b_006	reach	7480		9.50108	2.67432	12.9549	11.1189	5.40189	3.42404	3.16853
s020	b_016	armmov	4657		9.5028	4.66275	8.82874	13.893	4.87742	4.33971	3.98643

## Sheet: Fig6_Jitter
General					Jitter			Average per Subject					Average per Subject
Subject	Video	Type	Frames		LK + RSTC + STC	DLC		Subject	LK + RSTC + STC	DLC		Stat	LK + RSTC + STC	DLC		LK + RSTC + STC		DLC
s001	b_002	walking	5930		0.191731	0.563138		s001	0.0639019	1.05469		AVG	0.0731075	0.597319		AVG	STE	AVG	STE
s001	b_004	mvc	4891		0.0126409	0.314031		s002	0.0583831	0.241349		STD	0.0163878	0.476492		0.0731075	0.00366442	0.597319	0.106547
s001	b_005	exertion	5639		0.0263067	0.174033		s003	0.0814114	0.787367		N	20	20
s001	b_006	rest	5458		0.0105353	0.143367		s004	0.0690842	0.243419		STE	0.00366442	0.106547
s001	b_007	reach	10251		0.0735415	2.94769		s005	0.072254	1.66872
s001	b_025	armmov	4084		0.0686557	2.1859		s006	0.0569815	0.333369
s002	b_001	walking	5429		0.0992264	0.228137		s007	0.0644274	1.4757
s002	b_005	rest	4296		0.0148436	0.0852731		s008	0.065736	0.255978
s002	b_006	exertion	8166		0.0320098	0.12996		s009	0.104567	0.248526
s002	b_007	reach	9940		0.063638	0.447401		s010	0.0729587	0.35496
s002	b_017	armmov	5597		0.064328	0.252444		s011	0.0657819	0.450233
s002	b_030	mvc	6616		0.0762526	0.30488		s012	0.0611958	0.199979
s003	b_003	walking	5863		0.0966074	0.721489		s013	0.0844121	0.557193
s003	b_005	mvc	5729		0.0648159	0.400482		s014	0.0653754	0.464409
s003	b_007	exertion	8089		0.0466794	0.2729		s015	0.0612282	0.267386
s003	b_009	reach	6110		0.100225	1.27071		s016	0.0553291	0.60215
s003	b_024	armmov	5040		0.0944207	1.00749		s017	0.0787769	0.324159
s003	b_027	discard	5350		0.0857205	1.05113		s018	0.110935	0.498494
s004	b_003	walking	6374		0.155088	0.413004		s019	0.104242	1.62121
s004	b_005	mvc	8600		0.0530026	0.155843		s020	0.0651694	0.297084
s004	b_006	rest	5154		0.0199576	0.0885102
s004	b_007	exertion	10183		0.0551835	0.148896
s004	b_008	reach	11619		0.0610436	0.317488
s004	b_012	armmov	6484		0.0702295	0.336776
s005	b_002	walking	5659		0.171958	1.39765
s005	b_004	rest	3534		0.022785	0.124174
s005	b_005	exertion	8610		0.0563687	0.921677
s005	b_006	reach	6396		0.0758997	2.76512
s005	b_021	armmov	4937		0.0659238	3.67389
s005	b_028	mvc	7015		0.040589	1.12983
s006	b_000	walking	4970		0.0872626	0.273176
s006	b_004	rest	4538		0.0259275	0.1927
s006	b_005	exertion	8269		0.0466644	0.183693
s006	b_008	reach	7501		0.0849421	0.465503
s006	b_013	armmov	7245		0.0643754	0.751993
s006	b_027	mvc	6550		0.0327168	0.133147
s007	b_001	walking	5362		0.100174	0.342332
s007	b_004	mvc	6841		0.1634	0.530267
s007	b_006	exertion	7722		0.0390342	0.267014
s007	b_009	reach	7658		0.062703	4.3
s007	b_020	armmov	4863		0.0146938	3.26606
s007	b_029	rest	4042		0.00655931	0.148532
s008	b_002	walking	6648		0.184653	0.368421
s008	b_003	mvc	7304		0.0513918	0.358394
s008	b_004	rest	4694		0.0165769	0.0811851
s008	b_005	exertion	9478		0.0262981	0.124468
s008	b_008	reach	7619		0.057859	0.32838
s008	b_012	armmov	5377		0.0576369	0.275018
s009	b_001	walking	5271		0.160156	0.320061
s009	b_003	mvc	7522		0.081629	0.230275
s009	b_005	exertion	9165		0.0747566	0.216601
s009	b_007	reach	6136		0.0990426	0.225477
s009	b_016	discard	2540		0.112848	0.256517
s009	b_020	mvc2	4597		0.0989687	0.242227
s010	b_002	walking	5012		0.103478	0.30626
s010	b_006	exertion	7585		0.0475808	0.215536
s010	b_007	reach	7883		0.0864006	0.587286
s010	b_015	armmov	6441		0.0802574	0.663949
s010	b_029	rest	3992		0.0311885	0.117936
s010	b_030	mvc	3732		0.088847	0.23879
s011	b_000	walking	5034		0.121746	0.526967
s011	b_003	mvc	6513		0.049582	0.328596
s011	b_005	exertion	7475		0.0503139	0.308355
s011	b_006	reach	7018		0.0800949	0.442363
s011	b_009	armmov	10369		0.0742962	0.775095
s011	b_028	rest	3906		0.0186584	0.320024
s012	b_000	walking	5585		0.161689	0.377474
s012	b_003	mvc	5719		0.0319806	0.0886885
s012	b_004	rest	4079		0.0178977	0.0650209
s012	b_005	exertion	7696		0.0210848	0.085803
s012	b_007	reach	7941		0.0665876	0.323392
s012	b_011	armmov	5585		0.0679346	0.259497
s013	b_003	walking	5427		0.2747	1.39908
s013	b_004	mvc	6316		0.0356905	0.62139
s013	b_005	rest	4010		0.015365	0.0877183
s013	b_006	exertion	7735		0.0271705	0.14486
s013	b_007	reach	7321		0.0898209	0.550465
s013	b_018	armmov	7263		0.0637261	0.539645
s014	b_002	walking	5729		0.132549	0.499457
s014	b_003	mvc	7295		0.030745	0.172421
s014	b_005	exertion	8249		0.0390637	0.148089
s014	b_007	reach	7948		0.0861061	0.572938
s014	b_016	armmov	5328		0.0582957	1.2817
s014	b_028	rest	3945		0.0454927	0.111855
s015	b_001	walking	6335		0.135935	0.385891
s015	b_005	exertion	9504		0.0315707	0.157818
s015	b_008	reach	6215		0.0910939	0.564009
s015	b_023	armmov	5406		0.0609104	0.33195
s015	b_028	rest	4542		0.0202261	0.0542542
s015	b_029	mvc	4482		0.0276329	0.110394
s016	b_001	walking	5887		0.0957908	0.279453
s016	b_004	rest	3823		0.0143178	0.123681
s016	b_005	exertion	9298		0.0319093	0.146452
s016	b_008	reach	7082		0.0602042	0.398675
s016	b_020	armmov	5574		0.0771022	1.51267
s016	b_029	mvc	7391		0.0526503	1.15197
s017	b_001	walking	6432		0.266476	0.525055
s017	b_006	exertion	7687		0.0367523	0.132088
s017	b_008	reach	6853		0.0588466	0.56801
s017	b_017	armmov	5773		0.0426474	0.508457
s017	b_029	rest	4070		0.0110391	0.0818024
s017	b_030	mvc	6335		0.0569	0.129543
s018	b_000	walking	4916		0.112484	0.298138
s018	b_004	rest	3865		0.0396076	0.160914
s018	b_005	exertion	7772		0.0946152	0.222888
s018	b_006	reach	10160		0.107599	0.498468
s018	b_022	armmov	4704		0.207792	1.19659
s018	b_029	mvc	7277		0.103515	0.613968
s019	b_002	walking	5449		0.227453	3.148
s019	b_003	discard	2104		0.0338773	0.510154
s019	b_004	mvc	6352		0.0984666	0.803743
s019	b_006	exertion	8355		0.04196	0.480759
s019	b_009	reach	7623		0.133828	3.47466
s019	b_016	armmov	7023		0.0898638	1.30994
s020	b_000	walking	5799		0.123796	0.378715
s020	b_003	mvc	7869		0.0412655	0.254599
s020	b_004	rest	3847		0.0222208	0.132784
s020	b_005	exertion	8014		0.0481245	0.162292
s020	b_006	reach	7480		0.0811842	0.301954
s020	b_016	armmov	4657		0.074425	0.552157
